# Supplementary material for: Methyl 5-bromo-2-chloro­pyridine-3-carboxyl­ate
Source: Acta Crystallogr Sect E Struct Rep Online. 2008 May 14;64(Pt 6):o1072. doi: 10.1107/S1600536808013305 (PMC2961526; doi:10.1107/S1600536808013305)
Supplement: Supplementary file 1 [file e-64-o1072-sup1.cif]

##############################################################################
###                                                                        ###
###        Electronic paper (Acta Crystallographica Section E)             ###
###                                                                        ###
##############################################################################
#                                                                            #
# This CIF contains the data in a paper accepted for publication in Acta     #
# Crystallographica Section E. It conforms to the requirements of Notes      #
# for Authors for Section E, and has been peer reviewed under the auspices   #
# of the IUCr Commission on Journals.                                        #
#                                                                            #
# Full details of the Crystallographic Information File format               #
# are given in the paper "The Crystallographic Information File (CIF):       #
# a New Standard Archive File for Crystallography" by S. R. Hall, F. H.      #
# Allen and I. D. Brown [Acta Cryst. (1991), A47, 655-685].                  #
#                                                                            #
# The current version of the core CIF dictionary is obtainable from          #
# ftp://ftp.iucr.org/pub/cif_core.dic. The current version number is 2.4.    #
#                                                                            #
# Software is freely available for graphical display of the structure(s) in  #
# this CIF.  For information consult the CIF home page http://www.iucr.org/  #
# cif/home.html                                                              #
#                                                                            #
# This file may be used for bona fide research purposes within the           #
# scientific community so long as proper attribution is given to the journal # 
# article from which it was obtained.                                        #
#                                                                            #
##############################################################################
                                             
data_I
_audit_creation_method     SHELXL-97
_chemical_name_systematic
;
Methyl 5-bromo-2-chloropyridine-3-carboxylate
;
_chemical_name_common     ?
_chemical_formula_moiety     'C7 H5 Br Cl N O2'
_chemical_formula_sum     'C7 H5 Br Cl N O2'
_chemical_formula_iupac     'C7 H5 Br Cl N O2'
_chemical_formula_weight     250.48
_chemical_melting_point     ?
_symmetry_cell_setting     Triclinic
_symmetry_space_group_name_H-M     'P 1'
_symmetry_space_group_name_HALL     'P 1'
loop_
    _symmetry_equiv_pos_as_xyz
    'x, y, z'
_cell_length_a     3.978(2)
_cell_length_b     8.153(3)
_cell_length_c     14.040(2)
_cell_angle_alpha     96.89(2)
_cell_angle_beta     96.20(3)
_cell_angle_gamma     100.70(2)
_cell_volume     440.2(3)
_cell_formula_units_Z     2
_cell_measurement_reflns_used     947
_cell_measurement_theta_min     2.63
_cell_measurement_theta_max     24.30
_cell_measurement_temperature     298(2)
_exptl_crystal_description     block
_exptl_crystal_colour     colourless
_exptl_crystal_size_max     0.16
_exptl_crystal_size_mid     0.14
_exptl_crystal_size_min     0.10
_exptl_crystal_density_diffrn     1.890
_exptl_crystal_density_meas     ?
_exptl_crystal_density_method     'not measured'
_exptl_crystal_F_000     244
_exptl_absorpt_coefficient_mu     4.929
_exptl_absorpt_correction_type     multi-scan
_exptl_absorpt_process_details     '(SADABS; Sheldrick, 2004)'
_exptl_absorpt_correction_T_min     0.5060
_exptl_absorpt_correction_T_max     0.6385
_exptl_special_details
;
;
_diffrn_ambient_temperature     298(2)
_diffrn_radiation_type     MoK\a
_diffrn_radiation_wavelength     0.71073
_diffrn_radiation_source     'fine-focus sealed tube'
_diffrn_radiation_monochromator     graphite
_diffrn_measurement_device_type     'Bruker SMART CCD area-detector'
_diffrn_measurement_method     '\f and \w'
_diffrn_detector_area_resol_mean     ?
_diffrn_reflns_number     2186
_diffrn_reflns_av_R_equivalents     0.0168
_diffrn_reflns_av_sigmaI/netI     0.0541
_diffrn_reflns_theta_min     1.47
_diffrn_reflns_theta_max     25.00
_diffrn_reflns_theta_full     25.00
_diffrn_measured_fraction_theta_max     0.970
_diffrn_measured_fraction_theta_full     0.970
_diffrn_reflns_limit_h_min     -4
_diffrn_reflns_limit_h_max     3
_diffrn_reflns_limit_k_min     -9
_diffrn_reflns_limit_k_max     9
_diffrn_reflns_limit_l_min     -14
_diffrn_reflns_limit_l_max     16
_diffrn_standards_number     0
_diffrn_standards_interval_count     ?
_diffrn_standards_interval_time     ?
_diffrn_standards_decay_%     0
_refine_special_details
;
Refinement of <i>F</i>^2^ against ALL reflections. The weighted <i>R</i>-factor
<i>wR</i> and goodness of fit <i>S</i> are based on <i>F</i>^2^, conventional
<i>R</i>-factors <i>R</i> are based on <i>F</i>, with <i>F</i> set to zero for
negative <i>F</i>^2^. The threshold expression of <i>F</i>^2^ >
\s(<i>F</i>^2^) is used only for calculating <i>R</i>-factors(gt) <i>etc</i>.
and is not relevant to the choice of reflections for refinement.
<i>R</i>-factors based on <i>F</i>^2^ are statistically about twice as large
as those based on <i>F</i>, and <i>R</i>- factors based on ALL data will be
even larger.
;
_reflns_number_total     1818
_reflns_number_gt     1564
_reflns_threshold_expression     I>2\s(I)
_refine_ls_structure_factor_coef     Fsqd
_refine_ls_matrix_type     full
_refine_ls_R_factor_all     0.0520
_refine_ls_R_factor_gt     0.0441
_refine_ls_wR_factor_gt     0.1138
_refine_ls_wR_factor_ref     0.1302
_refine_ls_goodness_of_fit_ref     1.090
_refine_ls_restrained_S_all     1.089
_refine_ls_number_reflns     1818
_refine_ls_number_parameters     217
_refine_ls_number_restraints     3
_refine_ls_hydrogen_treatment     constr
_refine_ls_weighting_scheme     calc
_refine_ls_weighting_details
                 'calc w=1/[\s^2^(Fo^2^)+(0.0806P)^2^] where P=(Fo^2^+2Fc^2^)/3'
_atom_sites_solution_hydrogens     geom
_atom_sites_solution_primary     direct
_atom_sites_solution_secondary     difmap
_refine_ls_shift/su_max     0.000
_refine_ls_shift/su_mean     0.000
_refine_diff_density_max     1.173
_refine_diff_density_min     -0.904
_refine_ls_extinction_method     none
_refine_ls_extinction_coef     ?
_refine_ls_abs_structure_details     'Flack (1983); 70 Friedel pairs'
_refine_ls_abs_structure_Flack     0.01(2)
loop_
    _atom_type_symbol
    _atom_type_description
    _atom_type_scat_dispersion_real
    _atom_type_scat_dispersion_imag
    _atom_type_scat_source
    'C' 'C' 0.0033 0.0016
                         'International Tables Vol C Tables 4.2.6.8 and 6.1.1.4'
    'H' 'H' 0.0000 0.0000
                         'International Tables Vol C Tables 4.2.6.8 and 6.1.1.4'
    'N' 'N' 0.0061 0.0033
                         'International Tables Vol C Tables 4.2.6.8 and 6.1.1.4'
    'O' 'O' 0.0106 0.0060
                         'International Tables Vol C Tables 4.2.6.8 and 6.1.1.4'
    'Cl' 'Cl' 0.1484 0.1585
                         'International Tables Vol C Tables 4.2.6.8 and 6.1.1.4'
    'Br' 'Br' -0.2901 2.4595
                         'International Tables Vol C Tables 4.2.6.8 and 6.1.1.4'
_computing_data_collection     'SMART (Bruker, 2001)'
_computing_cell_refinement     'SAINT (Bruker, 2001)'
_computing_data_reduction     'SAINT (Bruker, 2001)'
_computing_structure_solution     'SHELXTL (Sheldrick, 2008)'
_computing_structure_refinement     'SHELXTL (Sheldrick, 2008)'
_computing_molecular_graphics     'SHELXTL (Sheldrick, 2008)'
_computing_publication_material
                                  'SHELXTL (Sheldrick, 2008) and local programs'
loop_
    _atom_site_type_symbol
    _atom_site_label
    _atom_site_fract_x
    _atom_site_fract_y
    _atom_site_fract_z
    _atom_site_U_iso_or_equiv
    _atom_site_adp_type
    _atom_site_calc_flag
    _atom_site_refinement_flags
    _atom_site_occupancy
    _atom_site_disorder_assembly
    _atom_site_disorder_group
    Br Br1 0.3498(2) 0.81123(11) 0.74398(8) 0.0523(3) Uani d . 1 . .
    Br Br2 0.3533(3) 1.31291(12) -0.24715(8) 0.0530(3) Uani d . 1 . .
    Cl Cl1 0.8539(9) 0.7931(4) 0.3331(2) 0.0552(7) Uani d . 1 . .
    Cl Cl2 1.2578(8) 1.5050(4) 0.1624(2) 0.0555(7) Uani d . 1 . .
    O O1 1.083(3) 1.2390(10) 0.5287(6) 0.074(3) Uani d . 1 . .
    O O2 0.762(2) 1.1535(9) 0.3865(5) 0.0522(19) Uani d . 1 . .
    O O3 1.295(3) 1.8504(10) -0.0331(6) 0.080(3) Uani d . 1 . .
    O O4 1.116(2) 1.8360(9) 0.1109(5) 0.0529(19) Uani d . 1 . .
    N N1 0.579(3) 0.6646(10) 0.4701(7) 0.050(2) Uani d . 1 . .
    N N2 0.843(3) 1.3036(11) 0.0259(7) 0.053(2) Uani d . 1 . .
    C C1 0.703(3) 0.8099(12) 0.4449(7) 0.040(2) Uani d . 1 . .
    C C2 0.735(3) 0.9674(12) 0.5010(7) 0.037(2) Uani d . 1 . .
    C C3 0.627(3) 0.9656(12) 0.5894(7) 0.038(2) Uani d . 1 . .
    H H3A 0.6454 1.0663 0.6303 0.045 Uiso calc R 1 . .
    C C4 0.490(3) 0.8134(12) 0.6187(7) 0.042(2) Uani d . 1 . .
    C C5 0.464(3) 0.6665(14) 0.5574(8) 0.055(3) Uani d . 1 . .
    H H5A 0.3658 0.5650 0.5764 0.066 Uiso calc R 1 . .
    C C6 0.880(3) 1.1312(12) 0.4727(7) 0.043(2) Uani d . 1 . .
    C C7 0.885(3) 1.3097(13) 0.3515(8) 0.050(3) Uani d . 1 . .
    H H7A 0.7729 1.3062 0.2869 0.076 Uiso calc R 1 . .
    H H7B 1.1297 1.3255 0.3511 0.076 Uiso calc R 1 . .
    H H7C 0.8330 1.4015 0.3931 0.076 Uiso calc R 1 . .
    C C8 0.995(3) 1.4644(13) 0.0517(8) 0.042(2) Uani d . 1 . .
    C C9 0.973(3) 1.5908(12) -0.0031(7) 0.039(2) Uani d . 1 . .
    C C10 0.783(3) 1.5431(12) -0.0957(7) 0.042(2) Uani d . 1 . .
    H H10A 0.7706 1.6217 -0.1381 0.050 Uiso calc R 1 . .
    C C11 0.616(3) 1.3777(12) -0.1223(7) 0.040(2) Uani d . 1 . .
    C C12 0.647(3) 1.2631(13) -0.0611(8) 0.049(3) Uani d . 1 . .
    H H12A 0.5287 1.1523 -0.0800 0.059 Uiso calc R 1 . .
    C C13 1.144(3) 1.7723(13) 0.0234(7) 0.042(2) Uani d . 1 . .
    C C14 1.289(3) 2.0069(11) 0.1478(8) 0.047(3) Uani d . 1 . .
    H H14A 1.2448 2.0350 0.2130 0.071 Uiso calc R 1 . .
    H H14B 1.2055 2.0824 0.1079 0.071 Uiso calc R 1 . .
    H H14C 1.5334 2.0172 0.1470 0.071 Uiso calc R 1 . .
loop_
    _atom_site_aniso_label
    _atom_site_aniso_U_11
    _atom_site_aniso_U_22
    _atom_site_aniso_U_33
    _atom_site_aniso_U_12
    _atom_site_aniso_U_13
    _atom_site_aniso_U_23
    Br1 0.0550(6) 0.0621(6) 0.0479(7) 0.0190(5) 0.0166(5) 0.0206(5)
    Br2 0.0487(6) 0.0544(6) 0.0496(7) 0.0118(4) -0.0056(5) -0.0094(5)
    Cl1 0.068(2) 0.0575(15) 0.0389(14) 0.0144(14) 0.0110(12) -0.0028(12)
    Cl2 0.067(2) 0.0589(16) 0.0397(14) 0.0138(14) -0.0012(12) 0.0113(12)
    O1 0.092(7) 0.049(4) 0.064(5) -0.012(5) -0.013(5) 0.010(4)
    O2 0.058(5) 0.050(4) 0.047(4) 0.005(4) 0.004(4) 0.013(3)
    O3 0.115(8) 0.056(5) 0.059(5) -0.019(5) 0.029(5) 0.005(4)
    O4 0.073(6) 0.041(4) 0.042(4) 0.005(4) 0.014(4) -0.001(3)
    N1 0.059(7) 0.034(5) 0.053(6) 0.009(4) -0.006(5) -0.001(4)
    N2 0.066(7) 0.044(5) 0.048(6) 0.007(5) 0.012(5) 0.011(4)
    C1 0.035(6) 0.041(6) 0.043(6) 0.006(4) 0.007(5) 0.003(5)
    C2 0.033(6) 0.037(5) 0.040(5) 0.005(4) -0.002(4) 0.006(4)
    C3 0.042(6) 0.041(5) 0.031(5) 0.011(4) 0.007(4) 0.006(4)
    C4 0.039(6) 0.045(6) 0.043(6) 0.013(4) 0.002(4) 0.004(4)
    C5 0.057(8) 0.047(6) 0.057(7) 0.005(5) -0.001(5) 0.010(5)
    C6 0.043(7) 0.044(6) 0.035(5) 0.005(5) -0.001(4) -0.001(4)
    C7 0.070(8) 0.037(6) 0.049(7) 0.005(5) 0.024(6) 0.019(5)
    C8 0.049(7) 0.039(6) 0.041(6) 0.015(5) 0.015(5) 0.002(4)
    C9 0.047(6) 0.038(5) 0.033(5) 0.006(5) 0.013(4) 0.006(4)
    C10 0.051(7) 0.039(5) 0.037(5) 0.011(5) 0.012(4) 0.005(4)
    C11 0.031(6) 0.045(6) 0.044(6) 0.004(4) 0.004(4) 0.005(4)
    C12 0.049(7) 0.042(6) 0.052(6) 0.003(5) 0.009(5) -0.001(5)
    C13 0.038(6) 0.049(6) 0.039(6) 0.007(5) 0.006(4) 0.011(4)
    C14 0.060(7) 0.024(5) 0.051(7) 0.003(5) 0.000(5) -0.004(4)
_geom_special_details
;
All e.s.d.'s (except the e.s.d. in the dihedral angle between two l.s. planes)
are estimated using the full covariance matrix. The cell e.s.d.'s are taken
into account individually in the estimation of e.s.d.'s in distances, angles
and torsion angles; correlations between e.s.d.'s in cell parameters are only
used when they are defined by crystal symmetry. An approximate (isotropic)
treatment of cell e.s.d.'s is used for estimating e.s.d.'s involving l.s.
planes.
;
loop_
    _geom_bond_atom_site_label_1
    _geom_bond_atom_site_label_2
    _geom_bond_site_symmetry_2
    _geom_bond_distance
    _geom_bond_publ_flag
    Br1 C4 . 1.902(11) ?
    Br2 C11 . 1.902(10) ?
    Cl1 C1 . 1.740(10) ?
    Cl2 C8 . 1.736(12) ?
    O1 C6 . 1.215(11) ?
    O2 C6 . 1.296(11) ?
    O2 C7 . 1.439(12) ?
    O3 C13 . 1.215(11) ?
    O4 C13 . 1.299(13) ?
    O4 C14 . 1.441(12) ?
    N1 C1 . 1.302(12) ?
    N1 C5 . 1.351(15) ?
    N2 C8 . 1.327(13) ?
    N2 C12 . 1.346(14) ?
    C1 C2 . 1.400(13) ?
    C2 C3 . 1.357(13) ?
    C2 C6 . 1.471(13) ?
    C3 C4 . 1.389(14) ?
    C3 H3A . 0.9300 ?
    C4 C5 . 1.370(15) ?
    C5 H5A . 0.9300 ?
    C7 H7A . 0.9600 ?
    C7 H7B . 0.9600 ?
    C7 H7C . 0.9600 ?
    C8 C9 . 1.368(14) ?
    C9 C10 . 1.403(13) ?
    C9 C13 . 1.494(14) ?
    C10 C11 . 1.376(13) ?
    C10 H10A . 0.9300 ?
    C11 C12 . 1.357(13) ?
    C12 H12A . 0.9300 ?
    C14 H14A . 0.9600 ?
    C14 H14B . 0.9600 ?
    C14 H14C . 0.9600 ?
loop_
    _geom_contact_atom_site_label_1
    _geom_contact_atom_site_label_2
    _geom_contact_distance
    _geom_contact_site_symmetry_1
    _geom_contact_site_symmetry_2
    _geom_contact_publ_flag
    Br1 O3 3.143(9) . 1_446 yes
    Br2 O1 3.162(9) . 1_454 yes
loop_
    _geom_angle_atom_site_label_1
    _geom_angle_atom_site_label_2
    _geom_angle_atom_site_label_3
    _geom_angle_site_symmetry_1
    _geom_angle_site_symmetry_3
    _geom_angle
    _geom_angle_publ_flag
    C6 O2 C7 . . 119.8(8) ?
    C13 O4 C14 . . 119.5(9) ?
    C1 N1 C5 . . 117.0(9) ?
    C8 N2 C12 . . 116.7(9) ?
    N1 C1 C2 . . 125.8(9) ?
    N1 C1 Cl1 . . 113.3(8) ?
    C2 C1 Cl1 . . 120.9(7) ?
    C3 C2 C1 . . 116.1(8) ?
    C3 C2 C6 . . 118.3(9) ?
    C1 C2 C6 . . 125.6(9) ?
    C2 C3 C4 . . 120.0(9) ?
    C2 C3 H3A . . 120.0 ?
    C4 C3 H3A . . 120.0 ?
    C5 C4 C3 . . 119.2(10) ?
    C5 C4 Br1 . . 121.0(8) ?
    C3 C4 Br1 . . 119.8(7) ?
    N1 C5 C4 . . 122.0(10) ?
    N1 C5 H5A . . 119.0 ?
    C4 C5 H5A . . 119.0 ?
    O1 C6 O2 . . 123.3(9) ?
    O1 C6 C2 . . 121.6(9) ?
    O2 C6 C2 . . 115.0(8) ?
    O2 C7 H7A . . 109.5 ?
    O2 C7 H7B . . 109.5 ?
    H7A C7 H7B . . 109.5 ?
    O2 C7 H7C . . 109.5 ?
    H7A C7 H7C . . 109.5 ?
    H7B C7 H7C . . 109.5 ?
    N2 C8 C9 . . 125.6(11) ?
    N2 C8 Cl2 . . 114.0(8) ?
    C9 C8 Cl2 . . 120.4(8) ?
    C8 C9 C10 . . 116.4(9) ?
    C8 C9 C13 . . 126.8(9) ?
    C10 C9 C13 . . 116.7(8) ?
    C11 C10 C9 . . 118.6(8) ?
    C11 C10 H10A . . 120.7 ?
    C9 C10 H10A . . 120.7 ?
    C12 C11 C10 . . 120.1(9) ?
    C12 C11 Br2 . . 121.1(7) ?
    C10 C11 Br2 . . 118.8(7) ?
    N2 C12 C11 . . 122.5(9) ?
    N2 C12 H12A . . 118.8 ?
    C11 C12 H12A . . 118.8 ?
    O3 C13 O4 . . 124.2(9) ?
    O3 C13 C9 . . 121.9(9) ?
    O4 C13 C9 . . 114.0(8) ?
    O4 C14 H14A . . 109.5 ?
    O4 C14 H14B . . 109.5 ?
    H14A C14 H14B . . 109.5 ?
    O4 C14 H14C . . 109.5 ?
    H14A C14 H14C . . 109.5 ?
    H14B C14 H14C . . 109.5 ?
loop_
    _geom_torsion_atom_site_label_1
    _geom_torsion_atom_site_label_2
    _geom_torsion_atom_site_label_3
    _geom_torsion_atom_site_label_4
    _geom_torsion_site_symmetry_1
    _geom_torsion_site_symmetry_2
    _geom_torsion_site_symmetry_3
    _geom_torsion_site_symmetry_4
    _geom_torsion
    _geom_torsion_publ_flag
    C5 N1 C1 C2 . . . . 1.3(16) ?
    C5 N1 C1 Cl1 . . . . 178.3(8) ?
    N1 C1 C2 C3 . . . . 0.5(16) ?
    Cl1 C1 C2 C3 . . . . -176.3(7) ?
    N1 C1 C2 C6 . . . . 179.1(9) ?
    Cl1 C1 C2 C6 . . . . 2.4(15) ?
    C1 C2 C3 C4 . . . . -1.0(14) ?
    C6 C2 C3 C4 . . . . -179.8(10) ?
    C2 C3 C4 C5 . . . . -0.1(15) ?
    C2 C3 C4 Br1 . . . . 178.4(8) ?
    C1 N1 C5 C4 . . . . -2.5(16) ?
    C3 C4 C5 N1 . . . . 2.0(16) ?
    Br1 C4 C5 N1 . . . . -176.5(8) ?
    C7 O2 C6 O1 . . . . 2.9(18) ?
    C7 O2 C6 C2 . . . . 179.6(10) ?
    C3 C2 C6 O1 . . . . 43.6(16) ?
    C1 C2 C6 O1 . . . . -135.1(12) ?
    C3 C2 C6 O2 . . . . -133.2(10) ?
    C1 C2 C6 O2 . . . . 48.2(15) ?
    C12 N2 C8 C9 . . . . -0.8(17) ?
    C12 N2 C8 Cl2 . . . . -177.4(8) ?
    N2 C8 C9 C10 . . . . -2.7(16) ?
    Cl2 C8 C9 C10 . . . . 173.7(8) ?
    N2 C8 C9 C13 . . . . -179.3(11) ?
    Cl2 C8 C9 C13 . . . . -3.0(15) ?
    C8 C9 C10 C11 . . . . 4.3(14) ?
    C13 C9 C10 C11 . . . . -178.7(9) ?
    C9 C10 C11 C12 . . . . -2.6(15) ?
    C9 C10 C11 Br2 . . . . 179.2(8) ?
    C8 N2 C12 C11 . . . . 2.8(16) ?
    C10 C11 C12 N2 . . . . -1.1(16) ?
    Br2 C11 C12 N2 . . . . 177.1(9) ?
    C14 O4 C13 O3 . . . . -3.9(17) ?
    C14 O4 C13 C9 . . . . 175.8(10) ?
    C8 C9 C13 O3 . . . . 133.7(12) ?
    C10 C9 C13 O3 . . . . -42.9(15) ?
    C8 C9 C13 O4 . . . . -46.0(15) ?
    C10 C9 C13 O4 . . . . 137.4(10) ?
data_global
_journal_date_recd_electronic     2008-04-18
_journal_date_accepted     2008-05-06
_journal_name_full     'Acta Crystallographica, Section E'
_journal_year     2008
_journal_volume     64
_journal_issue      6
_journal_page_first     o1072
_journal_page_last     o1072
_journal_paper_category     QO
_journal_coeditor_code     CV2402
_publ_contact_author_name     'Yi Ma'
_publ_contact_author_address
;
School of Chemical Engineering,
Shandong Institute of Light Industry,
Jinan 250353,
People's Republic of China
;
_publ_contact_author_email     yima_2008@yahoo.cn
_publ_contact_author_fax     '+86-531-88564464'
_publ_contact_author_phone     '+86-531-88564464'
_publ_section_title
;
Methyl 5-bromo-2-chloropyridine-3-carboxylate
;
loop_
    _publ_author_name
    _publ_author_address
    'Yi Ma'
;
School of Chemical Engineering,
Shandong Institute of Light Industry,
Jinan 250353,
People's Republic of China
;
    'Ya-Lun Liu'
;
Jinan China-cotton Industry Co. Ltd
Jinan 250100,
People's Republic of China
;
