# Supplementary material for: Methyl 5-bromo-2-chloro­pyridine-3-carboxyl­ate
Source: Acta Crystallogr Sect E Struct Rep Online. 2008 May 14;64(Pt 6):o1072. doi: 10.1107/S1600536808013305 (PMC2961526; doi:10.1107/S1600536808013305)
Supplement: Supplementary file 2 [file e-64-o1072-Isup2.hkl]

# 
# h,k,l, Fc-squared, Fo-squared, sigma(Fo-squared) and status flag 
# 
data_I
_shelx_title ' 1 in P1' 
_shelx_refln_list_code          4 
_shelx_F_calc_maximum      100.95 
_exptl_crystal_F_000       244.00 
_reflns_d_resolution_high  0.8408 
 
loop_ 
 _symmetry_equiv_pos_as_xyz 
 'x, y, z' 
 
_cell_length_a     3.9776 
_cell_length_b     8.1534 
_cell_length_c    14.0374 
_cell_angle_alpha  96.892 
_cell_angle_beta   96.196 
_cell_angle_gamma 100.696 
 
_shelx_F_squared_multiplier     1.000 
 
loop_ 
 _refln_index_h 
 _refln_index_k 
 _refln_index_l 
 _refln_F_squared_calc 
 _refln_F_squared_meas 
 _refln_F_squared_sigma 
 _refln_observed_status 
  -2   3 -14       22.21       29.82      8.68 o 
  -2   3 -13        0.49       11.78      7.36 o 
  -2   4 -13       43.85       46.51      9.75 o 
  -2   3 -12       46.63       43.48      9.46 o 
  -2   4 -12      311.33      298.88     21.18 o 
  -2   5 -12       18.33       30.38      8.80 o 
  -3   2 -11      209.94      578.30     54.03 o 
  -3   3 -11        3.28        9.21     11.96 o 
  -2   3 -11       55.34       57.30      9.72 o 
  -3   4 -11       60.84       46.96     12.34 o 
  -2   4 -11       79.70       72.29     10.17 o 
  -1   4 -11      333.71      391.37     21.29 o 
  -2   5 -11       19.38       17.52      7.72 o 
  -3   2 -10       92.40      190.28     33.33 o 
  -3   3 -10       17.72       32.52     13.16 o 
  -2   3 -10       53.29       54.61      9.47 o 
  -3   4 -10      139.72      120.98     15.97 o 
  -2   4 -10      315.34      296.67     19.97 o 
  -1   4 -10      312.02      322.74     20.34 o 
  -3   5 -10        3.80        3.09      8.36 o 
  -2   5 -10       21.70       12.51      7.12 o 
  -2   6 -10      211.70      231.96     17.15 o 
  -3   2  -9      197.17      417.83     41.29 o 
  -3   3  -9        9.33       12.07     10.34 o 
  -2   3  -9        0.44        0.12      5.87 o 
  -3   4  -9      173.40      170.39     16.94 o 
  -2   4  -9      132.94      127.80     12.61 o 
  -1   4  -9     1264.67     1567.80     73.81 o 
  -3   5  -9        5.06       10.58      8.36 o 
  -2   5  -9       25.12       19.22      7.02 o 
  -1   5  -9       19.93       14.88      5.46 o 
  -3   6  -9       86.82       69.09     12.47 o 
  -2   6  -9       51.30       40.20      8.79 o 
  -2   7  -9        2.60       -4.25      6.95 o 
  -3   2  -8      118.32      226.18     29.32 o 
  -3   3  -8        1.44       10.48      9.82 o 
  -2   3  -8      137.41      123.63     12.34 o 
  -1   3  -8       19.48       15.57      5.03 o 
   0   3  -8       57.60       60.79      5.90 o 
  -3   4  -8      117.95      102.07     13.68 o 
  -2   4  -8      292.37      301.38     20.82 o 
  -1   4  -8      341.44      383.10     22.22 o 
  -3   5  -8        5.77        7.36      7.47 o 
  -2   5  -8       35.52       39.36      7.90 o 
  -1   5  -8       90.10       77.91      8.57 o 
  -3   6  -8       68.36       60.84     10.93 o 
  -2   6  -8      393.64      356.93     22.65 o 
  -3   7  -8        1.13       -1.57      8.28 o 
  -2   7  -8        4.33        1.75      6.54 o 
  -1  -7  -7       28.58       18.25      9.47 o 
   0  -7  -7       27.54       33.50     10.66 o 
  -1  -6  -7       81.75       71.08     10.83 o 
   0  -6  -7      579.72      619.45     35.63 o 
  -1  -5  -7       83.65       85.21     10.32 o 
   0  -5  -7      117.04      107.66     12.16 o 
  -1  -4  -7       13.44        7.98      5.96 o 
  -1  -3  -7      217.08      203.12     14.74 o 
  -1  -2  -7      589.67      660.44     35.17 o 
  -3   2  -7      259.17      475.47     37.05 o 
  -4   3  -7       14.62       29.54     21.99 o 
  -3   3  -7       32.73       38.66     10.73 o 
  -2   3  -7       74.87       67.79      8.81 o 
  -1   3  -7      173.48      181.88     12.04 o 
   0   3  -7       62.13       67.20      5.99 o 
  -3   4  -7      125.89      118.41     13.64 o 
  -2   4  -7     1031.94     1064.14     51.78 o 
  -1   4  -7      791.46      842.20     40.93 o 
   0   4  -7     1252.63     1298.83     60.23 o 
  -3   5  -7       43.97       44.08      9.42 o 
  -2   5  -7        6.66        3.01      5.60 o 
  -1   5  -7       18.94       17.49      4.78 o 
  -3   6  -7       60.89       63.49     10.60 o 
  -2   6  -7      100.32      110.36     12.00 o 
  -1   6  -7      375.43      364.99     19.11 o 
  -3   7  -7       18.54       21.53      9.74 o 
  -2   7  -7       49.02       38.70      8.62 o 
  -2   8  -7      115.61      108.91     12.66 o 
   0  -8  -6       75.03       79.42     13.75 o 
  -1  -7  -6       22.51       13.35      8.98 o 
   0  -7  -6       68.34       78.01     11.48 o 
  -1  -6  -6      140.90      159.82     15.10 o 
   0  -6  -6       68.70       68.94     10.89 o 
  -1  -5  -6       74.46       62.31      9.42 o 
   0  -5  -6       85.43       70.00      9.38 o 
  -1  -4  -6      977.40     1062.47     57.26 o 
   0  -4  -6      354.84      386.65     25.62 o 
  -1  -3  -6      173.96      174.35     12.40 o 
  -1  -2  -6     1269.86     1338.84     62.82 o 
  -1  -1  -6       79.51       76.17      6.52 o 
  -4   2  -6      107.02      604.03     93.20 o 
  -3   2  -6      311.13      437.30     32.32 o 
  -4   3  -6       22.04       52.42     19.50 o 
  -3   3  -6       12.68       13.73      8.67 o 
  -2   3  -6       68.49       50.49      7.62 o 
  -1   3  -6       53.99       50.68      6.01 o 
   0   3  -6        2.03        1.06      1.78 o 
  -4   4  -6       48.62       46.59     13.51 o 
  -3   4  -6      217.97      195.35     16.43 o 
  -2   4  -6      173.98      164.04     12.49 o 
  -1   4  -6      881.89      902.29     41.28 o 
   0   4  -6      682.40      667.61     31.06 o 
  -3   5  -6       22.32       23.17      8.17 o 
  -2   5  -6      130.22      125.30     11.49 o 
  -1   5  -6       20.26       21.66      4.88 o 
   0   5  -6       82.51       81.59      7.17 o 
  -3   6  -6      327.99      284.36     20.37 o 
  -2   6  -6      198.27      203.34     14.87 o 
  -1   6  -6      541.31      553.98     28.95 o 
  -3   7  -6        0.75       -0.65      8.09 o 
  -2   7  -6       17.01       18.29      6.85 o 
  -1   7  -6       30.07       25.26      6.15 o 
  -2   8  -6      165.57      158.15     14.12 o 
   0  -8  -5       38.85       40.98     11.12 o 
  -1  -7  -5       18.28       15.89      8.93 o 
   0  -7  -5       42.08       35.56      9.66 o 
  -1  -6  -5      267.19      275.15     21.08 o 
   0  -6  -5      363.91      356.26     23.97 o 
  -1  -5  -5       67.10       64.73      9.38 o 
   0  -5  -5       35.89       29.41      7.22 o 
  -2  -4  -5      127.44      118.07     11.83 o 
  -1  -4  -5      561.73      593.13     32.14 o 
  -2  -3  -5      196.65      184.48     14.13 o 
  -1  -3  -5       49.25       45.65      6.17 o 
   0  -3  -5       25.76       20.56      4.98 o 
  -1  -1  -5      283.86      306.62     16.14 o 
  -1   0  -5     2469.43     2567.68    121.18 o 
  -3   1  -5       19.45       84.01     30.18 o 
  -4   2  -5      202.17      605.20     60.31 o 
  -3   2  -5      113.23      132.14     16.27 o 
  -2   2  -5      602.18      634.19     34.75 o 
  -4   3  -5       45.99       63.59     16.93 o 
  -3   3  -5      145.67      146.81     14.84 o 
  -2   3  -5      127.87      120.81     10.53 o 
  -1   3  -5       38.85       37.98      4.95 o 
   0   3  -5      358.89      324.10     15.99 o 
  -4   4  -5      128.17      117.82     16.00 o 
  -3   4  -5      541.20      549.39     31.26 o 
  -2   4  -5     1164.34     1145.45     55.60 o 
  -1   4  -5      473.87      459.26     23.84 o 
   0   4  -5     1573.85     1791.67     83.23 o 
  -4   5  -5       12.69       10.15      9.41 o 
  -3   5  -5        5.59       10.86      7.14 o 
  -2   5  -5       14.22       14.73      5.55 o 
  -1   5  -5      169.73      169.35     11.18 o 
   0   5  -5       82.16       71.94      6.77 o 
  -3   6  -5      101.83       88.52     11.84 o 
  -2   6  -5      630.38      625.54     32.17 o 
  -1   6  -5      314.04      299.11     16.25 o 
  -3   7  -5       21.86       21.30      8.87 o 
  -2   7  -5       15.19       12.56      6.84 o 
  -1   7  -5        0.97        6.29      5.05 o 
  -3   8  -5       46.80       52.09     11.31 o 
  -2   8  -5      105.00      101.14     11.72 o 
  -2   9  -5        1.19        4.11      7.40 o 
  -1  -8  -4       90.65       99.90     14.59 o 
   0  -8  -4       87.13       90.18     13.35 o 
  -1  -7  -4       26.77       34.25     10.08 o 
   0  -7  -4        7.26        5.96      6.74 o 
  -2  -6  -4       61.40       74.94     12.56 o 
  -1  -6  -4      118.50      111.11     12.32 o 
   0  -6  -4      503.36      486.54     28.62 o 
  -2  -5  -4       30.15       27.95      8.28 o 
  -1  -5  -4       24.29       23.40      7.14 o 
   0  -5  -4       67.80       74.60      8.97 o 
  -2  -4  -4      297.06      283.00     20.41 o 
  -1  -4  -4      457.19      433.76     25.00 o 
   0  -4  -4      675.52      640.53     35.83 o 
  -2  -3  -4       95.01       90.34      9.77 o 
  -1  -3  -4      135.20      118.21     10.41 o 
   0  -3  -4      153.62      152.22     10.27 o 
  -2  -2  -4     1085.25     1181.31     58.68 o 
  -1  -2  -4     4028.11     4027.39    184.23 o 
   0  -2  -4     2453.03     2663.73    127.50 o 
  -2  -1  -4       14.11        7.13      3.93 o 
  -1  -1  -4        7.34       10.73      2.24 o 
  -1   0  -4     3227.00     3437.82    155.41 o 
  -3   1  -4      102.60      226.01     27.07 o 
  -4   2  -4      155.22      306.18     35.50 o 
  -3   2  -4     1040.90     1217.35     61.85 o 
  -2   2  -4      927.20      986.16     48.17 o 
  -1   2  -4     3501.40     3866.36    177.85 o 
   0   2  -4     2773.76     3340.47    151.89 o 
  -4   3  -4       13.25       20.52     12.36 o 
  -3   3  -4       52.27       47.84      8.74 o 
  -2   3  -4       89.59       78.22      8.00 o 
  -1   3  -4      197.28      205.54     12.27 o 
   0   3  -4      741.69      762.63     34.64 o 
   1   3  -4       46.26       39.09      3.40 o 
  -4   4  -4       51.98       49.23     10.95 o 
  -3   4  -4      339.29      310.86     19.92 o 
  -2   4  -4      852.12      853.27     39.83 o 
  -1   4  -4     2272.63     2268.74    100.28 o 
   0   4  -4      647.69      610.45     28.39 o 
   1   4  -4     1633.69     1574.99     68.53 o 
  -4   5  -4       29.10       28.50     10.14 o 
  -3   5  -4       20.52       19.13      6.83 o 
  -2   5  -4        7.33        4.04      4.92 o 
  -1   5  -4      208.95      191.65     12.19 o 
   0   5  -4        3.56        1.53      2.76 o 
  -3   6  -4      224.70      206.78     16.89 o 
  -2   6  -4      202.31      194.04     14.60 o 
  -1   6  -4      519.35      531.64     28.89 o 
  -3   7  -4        4.42        1.95      7.19 o 
  -2   7  -4       48.40       49.42      8.92 o 
  -1   7  -4       26.05       23.88      5.93 o 
  -3   8  -4      239.62      230.54     19.24 o 
  -2   8  -4       86.30       73.75     10.54 o 
  -1   8  -4      250.00      254.01     17.21 o 
  -2   9  -4        2.66        3.43      7.50 o 
   0  -9  -3        6.75       -1.98      8.54 o 
   1  -9  -3       12.53        7.28     10.17 o 
  -1  -8  -3       68.10       90.86     14.21 o 
   0  -8  -3      149.52      145.98     14.85 o 
   1  -8  -3      194.47      209.66     19.16 o 
  -2  -7  -3       16.45       19.57     10.93 o 
  -1  -7  -3       20.66       17.15      8.42 o 
   0  -7  -3       81.64       80.77     10.61 o 
   1  -7  -3        5.04        8.87      7.96 o 
  -2  -6  -3      173.25      175.00     16.79 o 
  -1  -6  -3      122.40      124.21     13.83 o 
   0  -6  -3      264.08      274.58     19.35 o 
   1  -6  -3      284.62      273.85     20.66 o 
  -2  -5  -3       96.11       96.35     11.80 o 
  -1  -5  -3       24.32       19.91      6.19 o 
   0  -5  -3      143.99      121.91     11.42 o 
  -2  -4  -3      608.38      612.14     33.21 o 
  -1  -4  -3     1391.47     1340.24     67.20 o 
   0  -4  -3     1711.61     1818.63     88.65 o 
  -2  -3  -3       53.67       53.72      7.67 o 
  -1  -3  -3       61.16       50.93      6.26 o 
   0  -3  -3      349.73      368.37     20.85 o 
  -2  -2  -3      284.25      286.13     16.23 o 
  -1  -2  -3     1652.09     1679.43     80.48 o 
   0  -2  -3     3345.79     3431.89    151.15 o 
  -1  -1  -3       65.93       68.40      5.16 o 
  -4   1  -3        0.15      -14.88     39.72 o 
  -3   1  -3       59.15       74.59     14.14 o 
  -2   1  -3      281.80      325.38     19.51 o 
  -4   2  -3       89.45      135.67     21.22 o 
  -3   2  -3      420.10      467.84     28.27 o 
  -2   2  -3     2513.55     2909.19    132.17 o 
  -1   2  -3     1093.69     1078.02     48.50 o 
   0   2  -3     5649.96     5855.36    240.43 o 
   1   2  -3     2297.52     2539.81    112.91 o 
  -4   3  -3        3.73        1.07      9.31 o 
  -3   3  -3       25.06       21.24      6.71 o 
  -2   3  -3       90.41       88.44      8.67 o 
  -1   3  -3      134.95      134.89      8.76 o 
   0   3  -3      346.39      322.31     16.06 o 
   1   3  -3      241.40      227.94     11.66 o 
  -4   4  -3      269.88      236.72     18.95 o 
  -3   4  -3      306.79      282.39     18.51 o 
  -2   4  -3      580.80      500.67     26.37 o 
  -4   5  -3        1.92        4.77      8.62 o 
  -3   5  -3       55.23       54.08      9.04 o 
  -2   5  -3       31.69       34.62      6.43 o 
  -1   5  -3       52.07       51.62      6.02 o 
   0   5  -3       80.00       76.10      7.28 o 
  -4   6  -3      113.38       92.05     13.89 o 
  -3   6  -3      198.93      181.44     15.42 o 
  -2   6  -3      581.63      523.60     28.53 o 
  -1   6  -3      323.22      296.66     18.57 o 
   0   6  -3     1608.28     1804.96     82.88 o 
  -3   7  -3        9.54        8.24      7.89 o 
  -2   7  -3       20.64       23.55      7.01 o 
  -1   7  -3       20.76       19.86      5.88 o 
   0   7  -3       71.04       79.56      9.07 o 
  -3   8  -3       49.03       39.37     10.28 o 
  -2   8  -3      185.79      193.39     15.47 o 
  -1   8  -3       14.25       10.65      5.95 o 
  -2   9  -3       23.57       16.70      8.19 o 
   0  -9  -2        0.96       -3.41      8.42 o 
   1  -9  -2        1.77       -2.60      8.35 o 
  -1  -8  -2       12.64        0.02      9.10 o 
   0  -8  -2      202.93      175.53     17.07 o 
   1  -8  -2       25.69       26.63      9.82 o 
  -2  -7  -2        0.09       -4.03      8.21 o 
  -1  -7  -2       54.07       45.83     10.36 o 
   0  -7  -2       52.38       47.48      9.16 o 
   1  -7  -2       20.09       29.07      9.02 o 
  -2  -6  -2      180.53      184.51     17.42 o 
  -1  -6  -2      688.46      673.24     35.95 o 
   0  -6  -2      575.59      560.49     32.86 o 
   1  -6  -2      528.63      552.44     32.54 o 
  -3  -5  -2       19.62       24.52     10.67 o 
  -2  -5  -2       59.75       57.66      9.99 o 
  -1  -5  -2      150.87      129.68     11.65 o 
   0  -5  -2       38.24       38.59      7.33 o 
   1  -5  -2      208.26      192.65     15.53 o 
  -3  -4  -2       54.95       69.25     12.13 o 
  -2  -4  -2      354.61      353.05     22.86 o 
  -1  -4  -2      444.54      438.03     23.18 o 
   0  -4  -2      716.52      695.44     35.44 o 
  -3  -3  -2       67.93       95.56     12.51 o 
  -2  -3  -2       24.16       17.16      5.89 o 
  -1  -3  -2      338.27      307.68     18.02 o 
   0  -3  -2      213.68      214.02     13.41 o 
  -2  -2  -2     1449.92     1540.38     76.85 o 
  -1  -2  -2      807.52      801.59     42.01 o 
   0  -2  -2     5201.23     5712.63    276.67 o 
  -1  -1  -2      340.71      318.14     16.87 o 
   0  -1  -2      282.77      257.46     13.29 o 
  -3   0  -2      302.87      916.85     60.57 o 
  -4   1  -2        3.95       16.33     20.12 o 
  -3   1  -2       25.46       41.88      9.52 o 
  -2   1  -2      580.12      594.87     30.55 o 
  -1   1  -2      529.84      512.72     24.13 o 
   0   1  -2       82.94       77.04      4.20 o 
  -4   2  -2      164.29      208.89     21.44 o 
  -3   2  -2      803.56      907.05     46.27 o 
  -2   2  -2     2654.30     3295.53    148.90 o 
  -1   2  -2     1203.52     1348.74     63.61 o 
   0   2  -2      722.14      788.02     37.99 o 
   1   2  -2     1628.68     1626.45     73.36 o 
   2   2  -2      706.41      726.02     34.03 o 
  -4   3  -2        4.65        6.95      8.39 o 
  -3   3  -2       25.53       28.32      7.16 o 
  -2   3  -2       64.30       60.68      6.90 o 
  -1   3  -2      279.19      288.67     14.96 o 
   0   3  -2      120.21      100.32      6.91 o 
   1   3  -2      804.54      749.46     35.66 o 
   2   3  -2       56.41       62.15      6.55 o 
  -4   4  -2      123.49      127.43     13.98 o 
  -3   4  -2      764.93      701.79     36.70 o 
  -2   4  -2      824.23      819.01     40.38 o 
  -1   4  -2     1801.35     1928.89     84.45 o 
   0   4  -2     3035.81     3367.09    152.83 o 
   1   4  -2     1471.86     1402.13     63.90 o 
  -4   5  -2       12.32       11.87      8.99 o 
  -3   5  -2       26.28       27.01      7.90 o 
  -2   5  -2       24.37       30.44      6.34 o 
  -1   5  -2       37.34       36.83      5.43 o 
   0   5  -2      176.42      165.34     11.11 o 
   1   5  -2       11.08       14.73      4.32 o 
  -4   6  -2       88.10       77.79     12.68 o 
  -3   6  -2      163.94      166.98     14.56 o 
  -2   6  -2      281.95      285.74     18.44 o 
  -1   6  -2      455.68      370.13     20.82 o 
   0   6  -2      254.74      255.64     14.97 o 
  -3   7  -2        8.16       11.52      7.98 o 
  -2   7  -2       42.23       35.31      7.69 o 
  -1   7  -2      120.03      119.03     10.99 o 
   0   7  -2       14.75       17.23      5.67 o 
  -3   8  -2      107.25       97.92     13.12 o 
  -2   8  -2      230.60      206.27     16.10 o 
  -1   8  -2      451.93      461.56     25.58 o 
  -2   9  -2        4.70        2.68      6.83 o 
  -1   9  -2        1.75       14.00      7.35 o 
   0  -9  -1       19.46       18.18      9.30 o 
   1  -9  -1        6.59        2.04      8.64 o 
  -1  -8  -1      200.70      220.19     19.95 o 
   0  -8  -1       91.52       73.70     12.30 o 
   1  -8  -1      277.66      262.26     20.74 o 
  -2  -7  -1        3.15       -1.63      8.03 o 
  -1  -7  -1        6.14        0.63      6.74 o 
   0  -7  -1       21.40       20.94      8.28 o 
   1  -7  -1        6.96        9.35      7.14 o 
  -2  -6  -1       30.59       38.52      9.71 o 
  -1  -6  -1      638.25      672.29     39.00 o 
   0  -6  -1      169.79      183.30     15.16 o 
   1  -6  -1      399.60      369.82     23.07 o 
  -3  -5  -1       10.36       13.67      9.70 o 
  -2  -5  -1       89.38      103.16     12.26 o 
  -1  -5  -1       59.14       67.96      8.76 o 
   0  -5  -1       53.91       61.42      8.02 o 
   1  -5  -1       69.69       75.92      9.42 o 
  -3  -4  -1      187.61      199.88     18.89 o 
  -2  -4  -1      621.57      616.19     36.04 o 
  -1  -4  -1     1505.96     1476.29     76.62 o 
   0  -4  -1     1298.30     1519.35     80.72 o 
   1  -4  -1     1699.90     1842.36     90.95 o 
  -3  -3  -1        5.75       20.53      7.95 o 
  -2  -3  -1       73.48       62.88      8.62 o 
  -1  -3  -1      168.86      157.32      6.04 o 
   0  -3  -1      840.40      814.07     39.52 o 
  -1  -2  -1     2373.19     2357.59    110.94 o 
   0  -2  -1      813.20      893.34     42.86 o 
   0  -1  -1      529.27      443.85     22.20 o 
  -4   0  -1      146.85      738.73     71.36 o 
  -3   0  -1      994.05     1828.27     90.41 o 
  -4   1  -1        7.50       14.57     12.54 o 
  -3   1  -1       99.27      105.17     11.71 o 
  -2   1  -1       26.94       28.21      4.84 o 
  -1   1  -1     3260.85     3093.45    138.15 o 
   0   1  -1     1405.80     1143.10     51.72 o 
   1   1  -1       27.41       29.06      3.01 o 
  -4   2  -1       96.06      101.05     14.07 o 
  -3   2  -1      709.38      780.76     39.87 o 
  -2   2  -1     1614.74     1925.11     88.22 o 
  -1   2  -1     7698.69     8758.58    402.47 o 
   0   2  -1     6317.56     6613.90    297.95 o 
   1   2  -1     4760.89     5380.90    244.76 o 
   2   2  -1      680.53      652.35     32.26 o 
  -4   3  -1        9.86        5.09      7.86 o 
  -3   3  -1        8.33        7.08      5.25 o 
  -2   3  -1       90.43       80.39      7.85 o 
  -1   3  -1      988.36      938.38     43.63 o 
   0   3  -1      128.31      121.53      7.64 o 
   1   3  -1      214.66      198.27     11.73 o 
   2   3  -1      191.28      208.19     13.29 o 
  -4   4  -1       93.80       78.47     11.61 o 
  -3   4  -1      374.58      343.83     21.10 o 
  -2   4  -1      640.01      742.57     37.28 o 
  -1   4  -1     1365.12     1463.66     65.49 o 
   0   4  -1      633.23      639.40     32.80 o 
   1   4  -1     1438.73     1388.03     63.21 o 
  -4   5  -1       12.53        6.90      8.74 o 
  -3   5  -1       24.16       29.05      7.45 o 
  -2   5  -1      164.19      159.78     11.94 o 
  -1   5  -1       35.18       32.15      5.40 o 
   0   5  -1       70.69       68.60      7.11 o 
   1   5  -1       22.77       20.19      4.94 o 
  -4   6  -1      115.66      100.24     13.64 o 
  -3   6  -1      312.98      312.23     20.96 o 
  -2   6  -1      545.30      554.12     30.08 o 
  -1   6  -1     1906.51     1927.72     93.72 o 
   0   6  -1      303.27      287.44     17.46 o 
   1   6  -1      213.01      192.15     14.91 o 
  -3   7  -1        3.06        6.85      7.58 o 
  -2   7  -1        1.42        2.14      5.67 o 
  -1   7  -1       32.99       42.31      7.33 o 
   0   7  -1       97.91      106.49     10.70 o 
  -3   8  -1       38.74       38.21     10.02 o 
  -2   8  -1      104.38       95.81     11.33 o 
  -1   8  -1      398.30      442.65     25.34 o 
   0   8  -1      239.38      264.26     17.90 o 
  -2   9  -1        1.85        0.86      7.02 o 
  -1   9  -1       10.39       17.55      7.75 o 
   0  -9   0        1.78        7.25      8.74 o 
   1  -9   0        6.03        9.46      8.65 o 
  -1  -8   0       53.13       64.09     11.82 o 
   0  -8   0      136.56      142.52     15.09 o 
   1  -8   0       28.40       20.19      9.03 o 
  -2  -7   0       15.82       13.45      9.52 o 
  -1  -7   0       10.36        8.67      7.11 o 
   0  -7   0       46.72       47.88      9.32 o 
   1  -7   0       61.19       69.47     10.06 o 
  -3  -6   0       31.69       50.58     12.81 o 
  -2  -6   0      337.89      335.47     24.21 o 
  -1  -6   0      285.07      274.38     19.93 o 
   0  -6   0     1528.55     1643.77     83.85 o 
   1  -6   0      361.19      357.09     24.07 o 
  -3  -5   0        5.31        6.74      8.90 o 
  -2  -5   0       64.45       71.85     10.08 o 
  -1  -5   0       88.80       82.37      9.87 o 
   0  -5   0       17.83       15.78      5.68 o 
   1  -5   0      163.24      170.83     13.29 o 
  -3  -4   0       61.78       71.83     11.68 o 
  -2  -4   0      453.91      444.53     27.35 o 
  -1  -4   0      440.00      413.31     14.05 o 
   0  -4   0     3241.53     3523.39    104.99 o 
   1  -4   0     1407.83     1475.46     75.62 o 
  -3  -3   0       37.77       32.58      4.32 o 
  -2  -3   0      107.60       93.27      5.49 o 
  -1  -3   0      208.46      200.80      8.60 o 
   0  -3   0      397.79      366.83     12.05 o 
  -4  -2   0      189.95      174.31     11.79 o 
  -1  -2   0     1501.65     1578.22     54.65 o 
   0  -2   0     6148.89     6614.49    198.54 o 
  -3  -1   0       83.80      215.75     27.16 o 
   0  -1   0      348.41      306.79      9.84 o 
  -4   0   0      160.58      355.07     32.88 o 
  -3   0   0      362.72      485.57     28.12 o 
  -2   0   0     2139.64     2710.40    122.75 o 
   1   0   0     1330.98     1929.41     86.92 o 
  -4   1   0        3.17       11.33      9.52 o 
  -3   1   0        3.37        8.15      5.60 o 
  -2   1   0       17.29       13.80      3.85 o 
  -1   1   0      466.16      476.94     22.81 o 
   0   1   0      356.28      311.53     14.71 o 
   1   1   0       44.06       41.82      4.53 o 
   2   1   0       18.78       19.25      4.11 o 
  -4   2   0      280.55      277.15     20.01 o 
  -3   2   0      178.14      167.85     12.58 o 
  -2   2   0      768.76      904.81     43.11 o 
  -1   2   0     1238.90     1424.40     64.94 o 
   0   2   0     6117.75     6631.96    294.50 o 
   1   2   0     1649.20     1648.79     72.53 o 
   2   2   0     1279.77     1487.85     69.19 o 
   3   2   0      415.68      383.62     22.22 o 
  -4   3   0        9.57        1.42      7.08 o 
  -3   3   0       17.97       11.06      5.11 o 
  -2   3   0       59.51       68.02      7.25 o 
  -1   3   0      391.94      359.45     18.47 o 
   0   3   0      408.38      385.67     18.84 o 
   1   3   0      215.14      205.51     12.12 o 
   2   3   0      114.14      127.09     10.14 o 
   3   3   0       32.84       29.55      6.68 o 
  -4   4   0      216.51      230.71     18.19 o 
  -3   4   0      311.51      316.74     20.24 o 
  -2   4   0     2252.94     2555.67    116.64 o 
  -1   4   0     1479.20     1599.67     70.91 o 
   0   4   0     3111.85     3487.62    157.16 o 
   2   4   0      435.74      443.63     24.66 o 
  -4   5   0        4.49        3.50      8.32 o 
  -3   5   0        2.43        4.36      6.27 o 
  -2   5   0       78.50       82.31      9.22 o 
  -1   5   0      154.38      148.04     11.05 o 
   0   5   0       20.18       25.16      4.93 o 
   1   5   0       79.16       74.49      8.19 o 
   2   5   0       63.46       54.83      8.15 o 
  -4   6   0       36.58       38.99     10.67 o 
  -3   6   0      111.49      114.39     12.77 o 
  -2   6   0      461.47      473.66     26.62 o 
  -1   6   0      445.19      425.40     22.31 o 
   0   6   0     1548.78     1675.11     77.58 o 
   1   6   0      381.83      309.01     18.69 o 
  -3   7   0        3.47        6.86      7.08 o 
  -2   7   0       14.48       12.62      6.54 o 
  -1   7   0       62.95       50.61      8.18 o 
   0   7   0       51.21       52.65      8.09 o 
   1   7   0        7.88       13.18      6.04 o 
  -3   8   0       53.10       53.38     10.93 o 
  -2   8   0      233.36      242.47     17.89 o 
  -1   8   0       18.75       13.70      7.13 o 
   0   8   0      123.78      122.14     12.41 o 
  -2   9   0       18.54       17.82      8.87 o 
  -1   9   0        5.26       -0.63      6.66 o 
   0  -9   1        2.89        1.28      8.01 o 
   1  -9   1        9.91       12.13      8.92 o 
  -1  -8   1       90.17       74.91     12.24 o 
   0  -8   1      206.03      239.52     20.08 o 
   1  -8   1      373.04      386.36     27.58 o 
  -2  -7   1        6.29       14.23      8.54 o 
  -1  -7   1        1.54        3.88      6.58 o 
   0  -7   1      102.73      115.07     13.01 o 
   1  -7   1       31.76       31.08      8.09 o 
  -3  -6   1       37.95       34.39     11.09 o 
  -2  -6   1      103.37       88.87     11.80 o 
  -1  -6   1      291.21      273.35     18.13 o 
   1  -6   1     2016.91     2157.77    101.61 o 
  -3  -5   1       16.25       25.45      9.58 o 
  -2  -5   1       18.25       11.23      7.08 o 
  -1  -5   1       24.79       22.84      5.98 o 
   0  -5   1       73.20       72.51      3.93 o 
   1  -5   1       37.71       40.23      6.79 o 
  -3  -4   1      370.28      396.55     27.32 o 
  -2  -4   1      262.25      232.64      9.75 o 
  -1  -4   1     1366.22     1342.54     42.18 o 
   0  -4   1      709.89      711.51     21.83 o 
   1  -4   1     1305.93     1394.09     43.51 o 
  -3  -3   1       12.39       15.35      3.77 o 
  -2  -3   1      202.43      202.61     10.60 o 
  -1  -3   1      214.52      208.69      7.83 o 
   0  -3   1      125.00      123.56      5.10 o 
   1  -3   1      995.45      928.20     29.02 o 
  -4  -2   1       94.70       78.76      8.04 o 
  -2  -2   1      634.92      670.86     27.72 o 
  -1  -2   1     5080.24     5661.54    211.88 o 
   0  -2   1     6342.53     6699.03    199.42 o 
   1  -2   1     7916.42     9454.92    350.00 o 
  -3  -1   1       33.82       55.99     10.49 o 
  -1  -1   1       25.24       22.83      2.47 o 
   0  -1   1     1372.58     1171.22     34.89 o 
  -4   0   1      119.34      148.12     16.60 o 
  -3   0   1      499.66      607.80     32.06 o 
  -2   0   1      452.55      471.43     23.63 o 
  -1   0   1     1449.25     1756.99     78.80 o 
   0   0   1      999.72        0.11      0.22 o 
   1   0   1    10191.44    12166.07    543.55 o 
  -4   1   1       31.68       36.72      9.52 o 
  -3   1   1        4.23        1.89      4.75 o 
  -2   1   1        1.32        0.58      2.76 o 
  -1   1   1     3122.83     3090.47    137.69 o 
   0   1   1      540.97      443.38     21.01 o 
   1   1   1      779.60      681.99     32.47 o 
   2   1   1      104.32      106.50      8.84 o 
  -4   2   1      211.82      203.27     16.38 o 
  -3   2   1     1077.03     1094.60     52.87 o 
  -2   2   1      807.01      926.95     44.07 o 
  -1   2   1     8060.69    10697.20    472.68 o 
   0   2   1      724.27      851.30     40.22 o 
   1   2   1     2373.40     2269.93    104.53 o 
   2   2   1      734.00      816.98     40.25 o 
   3   2   1      381.29      368.64     22.09 o 
  -4   3   1        1.46        6.43      7.08 o 
  -3   3   1       13.23       19.62      6.32 o 
  -2   3   1      312.95      313.88     17.99 o 
  -1   3   1       93.83       70.07      6.30 o 
   0   3   1      808.32      744.38     36.77 o 
   1   3   1      168.42      166.10     10.89 o 
   2   3   1       70.78       79.21      9.19 o 
   3   3   1        4.01        6.80      5.74 o 
  -4   4   1       64.48       56.98     10.65 o 
  -3   4   1      317.54      315.41     20.07 o 
  -2   4   1      550.79      687.59     34.92 o 
  -1   4   1     1713.72     1873.16     85.00 o 
   0   4   1     1596.19     1776.64     76.04 o 
   1   4   1     1651.79     1628.40     72.65 o 
   2   4   1      625.22      671.40     34.02 o 
  -4   5   1        3.04        1.89      7.68 o 
  -3   5   1        3.21       -0.30      6.28 o 
  -2   5   1       10.74        7.11      5.40 o 
  -1   5   1       73.94       69.25      7.89 o 
   0   5   1       52.65       63.04      7.14 o 
   1   5   1       68.16       56.92      7.85 o 
   2   5   1       78.04       90.81     10.53 o 
  -4   6   1       51.45       50.24     11.55 o 
  -3   6   1      339.46      361.56     23.50 o 
  -2   6   1      303.05      290.42     18.85 o 
  -1   6   1      354.11      328.43     20.20 o 
   1   6   1      668.92      727.53     36.95 o 
  -3   7   1        4.31        9.94      7.91 o 
  -2   7   1       49.38       49.45      8.54 o 
  -1   7   1        6.77        5.43      5.82 o 
   0   7   1       25.64       21.91      6.40 o 
   1   7   1        4.48        7.90      6.26 o 
  -3   8   1       97.79       91.52     12.38 o 
  -2   8   1      205.83      204.50     16.64 o 
  -1   8   1      250.98      246.49     18.25 o 
   0   8   1       85.55       84.82     10.99 o 
  -2   9   1        6.36        7.65      7.97 o 
  -1   9   1        8.22        6.22      7.31 o 
   0   9   1       17.99       20.98      8.68 o 
   0  -9   2        3.44        5.62      8.51 o 
   1  -9   2        1.54        0.71      8.58 o 
  -1  -8   2       57.17       65.68     12.11 o 
   0  -8   2       79.17       67.97     11.61 o 
   1  -8   2      426.98      400.39     27.74 o 
  -2  -7   2        9.46       16.04      8.64 o 
  -1  -7   2        6.27        6.74      6.64 o 
   0  -7   2       15.95       25.00      8.43 o 
   1  -7   2      113.86      109.14     12.38 o 
  -3  -6   2       73.41       73.86     12.90 o 
  -2  -6   2      126.22      113.16     13.75 o 
  -1  -6   2      413.93      417.87     26.38 o 
   0  -6   2      206.64      199.19     16.34 o 
   1  -6   2      376.32      379.36     14.09 o 
  -3  -5   2       19.62       23.40      9.10 o 
  -2  -5   2        0.21        0.56      5.66 o 
  -1  -5   2       12.06       12.73      5.66 o 
   0  -5   2      180.22      168.01      7.15 o 
   1  -5   2       39.70       40.07      3.34 o 
  -3  -4   2       67.85       70.80     10.69 o 
  -2  -4   2      675.69      669.48     22.65 o 
  -1  -4   2     1402.38     1378.93     43.26 o 
   0  -4   2     3154.06     3457.43    102.95 o 
   1  -4   2     1762.82     1816.28     56.39 o 
  -3  -3   2        3.78        4.56      3.38 o 
  -2  -3   2       59.98       53.45      5.39 o 
  -1  -3   2      798.29      766.55     26.32 o 
   0  -3   2      127.43      127.36      5.31 o 
   1  -3   2      259.27      274.27      9.81 o 
  -4  -2   2       97.72       92.16      9.13 o 
  -3  -2   2      105.78       94.84      7.85 o 
  -2  -2   2      658.97      692.90     29.72 o 
  -1  -2   2     1489.38     1644.56     63.98 o 
   0  -2   2      829.58      872.68     26.09 o 
   1  -2   2     1217.66     1441.37     54.89 o 
  -4  -1   2        3.55        7.14      4.87 o 
  -3  -1   2       16.62       22.82      6.52 o 
  -2  -1   2       98.92      100.25      5.09 o 
  -1  -1   2      392.04      376.59     15.98 o 
   0  -1   2       75.66       69.32      4.43 o 
   1  -1   2      523.45      476.99     20.36 o 
  -3   0   2      471.73      496.16     26.19 o 
  -2   0   2     2201.92     2236.85    100.88 o 
  -1   0   2     9449.71    11484.62    332.31 o 
   0   0   2      216.50      175.65      5.77 o 
   1   0   2     3429.51     4128.40    184.02 o 
   2   0   2     2243.97     2585.13    117.68 o 
  -4   1   2       15.68       14.76      7.00 o 
  -3   1   2       12.87        9.61      5.15 o 
  -2   1   2       72.53       72.25      6.40 o 
  -1   1   2     1237.52     1271.93     57.86 o 
   0   1   2      284.81      252.25      8.19 o 
   1   1   2      323.80      319.24     16.95 o 
   2   1   2      178.30      174.35     12.26 o 
   3   1   2        7.06        4.88      5.72 o 
  -4   2   2      226.27      230.26     17.06 o 
  -3   2   2      147.87      154.68     11.88 o 
  -2   2   2     1670.68     1958.29     89.63 o 
  -1   2   2     1052.86     1329.30     60.70 o 
   0   2   2     5727.05     6030.50    260.58 o 
   1   2   2      948.32      894.01     40.79 o 
   2   2   2     1507.32     1557.12     73.06 o 
   3   2   2      552.01      547.92     30.35 o 
  -4   3   2       14.05       11.94      7.57 o 
  -3   3   2        2.00        8.07      5.79 o 
  -2   3   2       62.88      100.44      9.04 o 
  -1   3   2      404.17      349.78     18.23 o 
   0   3   2      224.82      228.20     12.91 o 
   1   3   2      317.42      318.93     17.89 o 
   2   3   2       17.35       17.60      5.62 o 
   3   3   2       70.10       67.99      9.55 o 
  -4   4   2      241.31      236.01     17.94 o 
  -3   4   2      390.45      423.32     24.77 o 
  -2   4   2      916.82      891.21     43.90 o 
  -1   4   2     1143.99     1292.28     60.31 o 
   0   4   2      715.05      641.78     32.97 o 
   1   4   2      368.15      349.28     21.69 o 
   2   4   2      387.50      377.63     22.44 o 
   3   4   2       82.46       61.57     10.00 o 
  -4   5   2        7.91       -0.61      8.01 o 
  -3   5   2       69.42       67.51     10.34 o 
  -2   5   2        2.80        0.22      4.59 o 
  -1   5   2      204.94      216.47     13.89 o 
   0   5   2       43.69       38.26      6.33 o 
   1   5   2      147.69      135.67     12.08 o 
   2   5   2       60.97       68.16      9.18 o 
  -4   6   2      124.85      122.38     15.16 o 
  -3   6   2      150.79      152.77     14.74 o 
  -2   6   2      574.71      524.28     28.79 o 
  -1   6   2      526.78      555.50     29.82 o 
   0   6   2      586.99      576.70     30.57 o 
   1   6   2      586.65      545.82     32.85 o 
   2   6   2      184.12      183.84     15.52 o 
  -3   7   2        4.49        3.94      7.91 o 
  -2   7   2       55.10       64.63      9.86 o 
  -1   7   2       15.11       15.40      6.46 o 
   0   7   2       54.81       56.52      8.73 o 
   1   7   2       58.39       49.63      9.24 o 
  -3   8   2       48.22       60.22     10.95 o 
  -2   8   2       65.40       70.09     11.10 o 
  -1   8   2       31.73       26.29      8.11 o 
   0   8   2      205.67      214.85     16.69 o 
   1   8   2       16.25       27.70      8.42 o 
  -2   9   2        0.00       -0.29      8.21 o 
  -1   9   2        2.18       -6.78      6.39 o 
   0   9   2        0.72        4.22      7.50 o 
   0  -9   3        5.12       17.00      9.83 o 
   1  -9   3        2.41        0.29      8.46 o 
  -1  -8   3       53.84       53.45     10.58 o 
   0  -8   3      194.46      207.23     18.55 o 
   1  -8   3       17.10        5.50      7.63 o 
  -2  -7   3        4.16        6.86      8.07 o 
  -1  -7   3        4.21       12.71      6.89 o 
   0  -7   3       72.57       75.75     10.72 o 
   1  -7   3       19.66       21.38      7.29 o 
  -3  -6   3       40.13       29.29      9.66 o 
  -2  -6   3      128.19      108.40     13.01 o 
  -1  -6   3      280.83      274.77     19.52 o 
   0  -6   3     1590.51     1790.79     90.07 o 
   1  -6   3      343.24      349.12     12.68 o 
  -3  -5   3        5.59       15.65      8.02 o 
  -2  -5   3        7.53       12.17      6.72 o 
  -1  -5   3        9.82        8.00      3.00 o 
   0  -5   3       80.86       84.29      5.53 o 
   1  -5   3       49.68       49.42      3.86 o 
  -2  -4   3      254.53      229.16     10.00 o 
  -1  -4   3      422.05      397.06     14.29 o 
   0  -4   3     1267.41     1402.25     43.31 o 
   1  -4   3     1379.74     1582.77     48.59 o 
  -4  -3   3        3.49        6.94      4.59 o 
  -3  -3   3       13.02        7.92      3.86 o 
  -2  -3   3       73.39       59.83      5.83 o 
  -1  -3   3      244.73      224.52     11.21 o 
   0  -3   3      365.76      334.14     11.54 o 
   1  -3   3      131.22      135.86      5.77 o 
  -4  -2   3       83.19       72.50      7.98 o 
  -3  -2   3      387.83      371.28     18.35 o 
  -2  -2   3     1240.77     1314.31     52.94 o 
  -1  -2   3     2286.85     2537.80     98.71 o 
   0  -2   3     5126.42     5155.92    160.64 o 
   1  -2   3      948.65     1009.01     41.61 o 
  -4  -1   3       25.93       31.03      6.71 o 
  -3  -1   3       13.06       15.64      3.20 o 
  -2  -1   3      269.05      272.28      9.83 o 
  -1  -1   3       46.70       43.78      2.46 o 
   0  -1   3      402.47      426.94     13.39 o 
   1  -1   3      792.48      782.09     24.01 o 
  -4   0   3       92.15      110.04     10.05 o 
  -3   0   3      384.81      390.63     21.15 o 
  -2   0   3      919.24      963.62     40.59 o 
  -1   0   3     3978.42     4885.03    141.98 o 
   0   0   3     3636.00     3549.71    157.65 o 
   1   0   3     1686.27     1821.02     54.06 o 
   2   0   3     2225.54     2361.30    108.24 o 
  -4   1   3       12.16       12.34      6.88 o 
  -3   1   3       75.22       68.15      7.57 o 
  -2   1   3      379.94      377.83     19.81 o 
  -1   1   3     1117.55     1103.98     33.02 o 
   0   1   3      169.86      168.58      6.09 o 
   1   1   3       66.63       68.57      6.54 o 
   2   1   3      219.45      211.57     14.40 o 
   3   1   3       45.85       39.53      8.03 o 
  -4   2   3      246.73      218.82     16.27 o 
  -3   2   3      789.88      787.12     39.53 o 
  -2   2   3     2484.47     3321.03    149.42 o 
  -1   2   3     1194.40     1242.82     37.18 o 
   0   2   3     2795.30     3051.39     92.77 o 
   1   2   3     1674.47     1661.85     77.24 o 
   2   2   3      212.97      194.16     15.53 o 
   3   2   3      267.94      245.81     17.88 o 
  -4   3   3       16.52       14.63      7.47 o 
  -3   3   3        6.50        4.87      5.60 o 
  -2   3   3       67.21       67.54      7.51 o 
  -1   3   3      234.96      223.88     13.18 o 
   0   3   3      382.62      391.64     20.25 o 
   1   3   3       51.69       49.76      6.68 o 
   2   3   3       49.64       49.97      7.85 o 
   3   3   3       25.09       23.35      7.46 o 
  -4   4   3       73.10       63.10     10.77 o 
  -3   4   3      713.23      811.62     41.96 o 
  -2   4   3      507.86      498.52     26.58 o 
  -1   4   3     2328.10     2331.95    106.26 o 
   0   4   3     1571.76     1803.66     83.69 o 
   1   4   3     1316.40     1357.32     64.59 o 
   2   4   3      526.74      539.03     31.51 o 
   3   4   3      141.78      139.98     14.26 o 
  -4   5   3        1.81       -1.00      8.09 o 
  -3   5   3       40.30       49.19      9.61 o 
  -2   5   3       38.42       36.95      7.37 o 
  -1   5   3       61.02       66.87      7.84 o 
   0   5   3      139.24      139.22     11.31 o 
   1   5   3       23.63       19.61      6.28 o 
   2   5   3      110.44      101.50     11.48 o 
  -4   6   3       71.33       82.12     13.44 o 
  -3   6   3      216.29      223.90     17.90 o 
  -2   6   3      188.06      203.40     15.47 o 
  -1   6   3      336.65      288.94     18.02 o 
   0   6   3      253.08      260.19     17.79 o 
   1   6   3      159.45      151.69     13.20 o 
   2   6   3      152.41      151.91     14.81 o 
  -3   7   3        4.36        1.08      8.00 o 
  -2   7   3       10.63       12.63      7.19 o 
  -1   7   3        7.05        9.82      6.26 o 
   0   7   3       69.95       61.29      9.60 o 
   1   7   3       26.45       26.45      7.95 o 
  -3   8   3      244.58      243.87     20.13 o 
  -2   8   3       96.17       97.70     12.58 o 
  -1   8   3      195.05      211.42     16.90 o 
   0   8   3      121.07      123.26     13.70 o 
   1   8   3       70.89       91.69     12.94 o 
  -2   9   3        4.37        9.36      8.65 o 
  -1   9   3       12.10       16.78      8.39 o 
   0   9   3        7.93        9.57      8.08 o 
   0  -9   4        7.43       12.04      9.07 o 
   1  -9   4        3.18        3.91      8.57 o 
  -1  -8   4       93.50      105.78     13.53 o 
   0  -8   4      155.43      157.63     16.10 o 
   1  -8   4      278.88      252.82     20.09 o 
  -2  -7   4        2.33        7.36      8.14 o 
  -1  -7   4        9.60       16.43      7.40 o 
   0  -7   4       21.94       26.18      7.89 o 
   1  -7   4       31.25       33.47      8.42 o 
  -3  -6   4       72.50       77.80     12.47 o 
  -2  -6   4       90.94       80.14     11.87 o 
  -1  -6   4      257.37      279.00     20.06 o 
   0  -6   4      172.72      179.82      8.37 o 
   1  -6   4      539.80      580.20     19.73 o 
   2  -6   4      233.19      219.89     11.93 o 
  -3  -5   4       30.34       33.59      8.65 o 
  -2  -5   4        3.82        6.26      6.01 o 
  -1  -5   4       78.93       75.95      5.66 o 
   0  -5   4        2.07        2.30      2.53 o 
   1  -5   4      213.42      199.54      8.60 o 
   2  -5   4       10.42        4.26      3.36 o 
  -3  -4   4      361.78      337.72     17.51 o 
  -2  -4   4      450.01      410.86     19.29 o 
  -1  -4   4     1491.54     1480.42     47.46 o 
   0  -4   4      636.45      590.44     19.98 o 
   1  -4   4     2128.91     2180.69     67.31 o 
   2  -4   4      751.76      734.27     33.46 o 
  -4  -3   4        7.47        4.36      5.17 o 
  -3  -3   4       41.87       43.09      5.99 o 
  -2  -3   4       87.44       81.86      7.03 o 
  -1  -3   4       50.69       52.31      4.87 o 
   0  -3   4      709.72      751.03     24.22 o 
   1  -3   4      209.35      215.05      8.09 o 
   2  -3   4       79.43       64.29      6.30 o 
  -4  -2   4      100.64       91.17      9.40 o 
  -3  -2   4      336.47      327.31     17.06 o 
  -2  -2   4      826.93      971.43     29.84 o 
  -1  -2   4      800.32      836.20     34.19 o 
   0  -2   4     3307.29     3465.84    102.79 o 
   1  -2   4     3599.53     4097.72    154.02 o 
  -4  -1   4        4.52        6.75      5.25 o 
  -3  -1   4       15.93       18.38      5.04 o 
  -2  -1   4       67.10       65.19      4.14 o 
  -1  -1   4      551.69      540.65     16.73 o 
   0  -1   4        8.18       10.16      1.63 o 
   1  -1   4       29.55       30.07      2.54 o 
   2  -1   4      429.59      442.00     24.22 o 
  -4   0   4      149.82      172.58     12.78 o 
  -3   0   4      930.52      995.84     31.64 o 
  -2   0   4     2153.91     2623.95     77.61 o 
  -1   0   4     1588.10     1857.78     54.57 o 
   0   0   4     1549.31     1522.13     45.08 o 
   1   0   4     2904.24     3214.79     96.40 o 
   2   0   4      334.54      323.48     19.23 o 
   3   0   4      266.21      241.88     17.42 o 
  -4   1   4        0.03        2.76      5.17 o 
  -3   1   4      101.36      106.84      6.85 o 
  -2   1   4       29.35       28.84      4.38 o 
  -1   1   4      238.43      254.26      8.76 o 
   0   1   4       33.51       36.08      2.58 o 
   1   1   4        3.89        5.29      1.55 o 
   2   1   4       13.64       16.98      5.42 o 
   3   1   4       54.94       60.76      9.20 o 
  -4   2   4       89.97       97.27     18.95 o 
  -3   2   4      746.09      703.78     35.73 o 
  -2   2   4     2581.58     3472.97    102.42 o 
  -1   2   4     3339.54     3944.99    115.22 o 
   0   2   4     2562.25     2674.67     78.48 o 
   1   2   4     3741.37     3744.36    174.92 o 
   2   2   4     1094.32     1164.87     57.54 o 
   3   2   4      124.89      104.88     11.84 o 
  -4   3   4        5.45        3.54      7.12 o 
  -3   3   4        7.62        5.38      6.16 o 
  -2   3   4      141.35      125.35     10.23 o 
  -1   3   4      146.95      151.14      6.19 o 
   0   3   4      142.40      139.31      5.47 o 
   1   3   4      161.95      168.86     11.98 o 
   2   3   4       96.59      103.51     10.99 o 
   3   3   4       23.58       34.12      8.64 o 
  -4   4   4      152.01      181.83     16.87 o 
  -3   4   4      278.38      298.93     19.97 o 
  -2   4   4      900.68      904.64     44.46 o 
  -1   4   4      444.08      450.08     14.84 o 
   0   4   4      712.60      728.68     35.04 o 
   1   4   4      433.51      433.43     24.95 o 
   2   4   4      376.46      356.14     21.69 o 
   3   4   4      199.87      213.66     18.39 o 
  -4   5   4        2.67       11.44      9.07 o 
  -3   5   4        3.47        7.68      7.40 o 
  -2   5   4       60.91       65.26      8.92 o 
  -1   5   4       49.06       41.72      7.03 o 
   0   5   4       56.32       65.01      8.58 o 
   1   5   4       26.89       25.84      7.12 o 
   2   5   4       34.03       22.92      7.53 o 
   3   5   4       28.79       34.94     10.13 o 
  -4   6   4      112.71      134.10     15.98 o 
  -3   6   4      184.36      165.51     15.53 o 
  -2   6   4      694.77      670.59     36.01 o 
  -1   6   4      544.16      564.78     30.94 o 
   0   6   4      470.96      457.15     27.15 o 
   1   6   4       99.63      102.50     11.96 o 
   2   6   4       58.89       66.40     11.06 o 
  -3   7   4       28.99       16.42      9.33 o 
  -2   7   4       11.94        9.99      7.51 o 
  -1   7   4       46.47       39.42      8.58 o 
   0   7   4        8.42        5.46      6.62 o 
   1   7   4       24.27       19.91      8.37 o 
  -3   8   4       30.40       35.51     11.06 o 
  -2   8   4      187.77      183.52     16.58 o 
  -1   8   4      122.18      119.03     13.35 o 
   0   8   4      117.04      117.22     13.40 o 
   1   8   4       86.21       89.64     13.01 o 
  -1   9   4        8.94       10.87      8.70 o 
   0  -9   5        8.10        2.21      9.22 o 
   1  -9   5        7.38        3.40      8.49 o 
  -1  -8   5       45.93       53.00     11.07 o 
   0  -8   5       74.27       83.23     12.90 o 
   1  -8   5       29.68       23.46      8.84 o 
  -2  -7   5       13.40       16.36      8.53 o 
  -1  -7   5       11.99       11.79      7.28 o 
   0  -7   5       51.31       50.87      9.18 o 
   1  -7   5        2.53        4.44      3.12 o 
   2  -7   5       20.81       18.32      4.73 o 
  -3  -6   5       32.15       36.50      9.55 o 
  -2  -6   5      315.20      295.79     22.34 o 
  -1  -6   5      642.07      683.89     39.05 o 
   0  -6   5      517.46      517.49     18.57 o 
   1  -6   5      261.50      227.89     21.66 o 
   2  -6   5      578.86      555.36     26.58 o 
  -3  -5   5        0.84        5.26      6.54 o 
  -2  -5   5      153.56      141.84      8.22 o 
  -1  -5   5       66.39       63.03      5.35 o 
   0  -5   5       72.37       77.76      5.57 o 
   1  -5   5      152.96      161.48      7.78 o 
   2  -5   5       19.47       18.33      4.43 o 
  -3  -4   5       43.65       41.48      6.18 o 
  -2  -4   5      612.64      541.33     24.46 o 
  -1  -4   5      441.81      429.50     15.74 o 
   0  -4   5     1725.00     1875.75     57.20 o 
   1  -4   5      490.99      468.79     16.12 o 
   2  -4   5     1188.44     1160.19     47.78 o 
  -4  -3   5        2.43        1.10      5.05 o 
  -3  -3   5       25.36       26.41      5.59 o 
  -2  -3   5      100.29       84.33      7.44 o 
  -1  -3   5      168.28      182.46     10.71 o 
   0  -3   5      348.29      331.29     11.97 o 
   1  -3   5       26.02       24.90      2.66 o 
   2  -3   5      146.28      135.96      8.96 o 
  -4  -2   5      175.32      172.07     13.02 o 
  -3  -2   5      405.48      419.62     20.91 o 
  -2  -2   5     1328.42     1345.97     54.64 o 
  -1  -2   5     1619.30     1834.21     72.64 o 
   0  -2   5     2398.26     2421.88     95.08 o 
   1  -2   5      667.82      673.52     28.37 o 
   2  -2   5      703.61      694.59     28.66 o 
  -4  -1   5       40.78       35.06      7.39 o 
  -3  -1   5       24.68       24.50      5.60 o 
  -2  -1   5      163.95      167.65      9.10 o 
  -1  -1   5       58.72       42.13      4.55 o 
   0  -1   5       80.85       86.64      4.35 o 
   1  -1   5      406.60      332.86     11.56 o 
   2  -1   5       33.30       35.94      3.50 o 
  -4   0   5      147.20      141.71     11.85 o 
  -3   0   5      267.53      282.77     11.42 o 
  -2   0   5     2077.99     2562.32     75.93 o 
  -1   0   5     3354.08     3818.75    111.32 o 
   0   0   5     5737.45     5768.33    167.65 o 
   1   0   5     2463.00     2555.57     75.64 o 
   2   0   5     1411.52     1253.87     60.42 o 
   3   0   5      293.48      267.48     18.92 o 
  -4   1   5       11.29       13.50      6.00 o 
  -3   1   5       38.26       37.20      6.52 o 
  -2   1   5      921.13      949.48     29.52 o 
  -1   1   5      245.23      222.27     12.77 o 
   0   1   5       91.33      104.18      9.17 o 
   1   1   5      280.91      302.55     14.49 o 
   2   1   5      126.61      118.51     10.84 o 
   3   1   5       24.13       29.68      7.84 o 
  -4   2   5      162.61      158.66      9.45 o 
  -3   2   5      411.26      475.63     23.73 o 
  -2   2   5      880.84     1033.99     32.03 o 
  -1   2   5      878.75      955.48     29.25 o 
   0   2   5     1805.53     1859.06     55.31 o 
   1   2   5      361.72      334.55     11.65 o 
   2   2   5      982.29      987.82     49.85 o 
   3   2   5      204.79      181.16     15.64 o 
  -4   3   5        8.59       11.20      4.61 o 
  -3   3   5       31.47       30.05      7.21 o 
  -2   3   5       20.16       24.31      3.26 o 
  -1   3   5      121.88      106.03      5.14 o 
   0   3   5       22.82       22.73      2.26 o 
   1   3   5       38.69       30.67      6.63 o 
   2   3   5      226.07      220.09     16.20 o 
   3   3   5       28.22       25.48      8.92 o 
  -4   4   5      243.58      247.02     15.30 o 
  -3   4   5      425.78      445.35     16.73 o 
  -2   4   5     1069.23     1105.45     34.47 o 
  -1   4   5     1016.32     1078.22     48.80 o 
   1   4   5      550.73      570.37     31.67 o 
   2   4   5      120.02      114.35     12.56 o 
   3   4   5       20.15       15.38      8.65 o 
  -4   5   5       41.44       43.83      6.11 o 
  -3   5   5        0.94        2.23      3.20 o 
  -2   5   5      114.04      115.52      6.50 o 
  -1   5   5       69.36       77.88      9.30 o 
   0   5   5       43.77       31.85      7.18 o 
   1   5   5       61.10       79.25     10.39 o 
   2   5   5       38.09       36.52      8.88 o 
  -3   6   5      115.42      121.33     14.12 o 
  -2   6   5      171.67      161.51     14.41 o 
  -1   6   5      381.57      367.65     22.54 o 
   0   6   5      400.50      406.40     24.21 o 
   1   6   5      297.74      315.90     21.69 o 
   2   6   5      121.17      142.29     15.20 o 
  -3   7   5        2.73        2.63      8.81 o 
  -2   7   5       29.81       18.36      7.73 o 
  -1   7   5       74.32       71.02     10.58 o 
   0   7   5       51.88       53.23      9.94 o 
   1   7   5       15.17       16.45      8.20 o 
  -2   8   5      115.06      125.20     14.46 o 
  -1   8   5       92.84       87.67     12.06 o 
   0   8   5       33.38       38.08      9.97 o 
   0  -9   6        6.28       -0.82      8.93 o 
   1  -9   6        7.16        6.67      8.63 o 
  -1  -8   6      186.18      220.00     19.75 o 
   0  -8   6      191.55      226.63     19.84 o 
   1  -8   6      164.56      166.23     16.14 o 
   2  -8   6      131.93      141.93     10.94 o 
  -2  -7   6        4.30        5.29      7.16 o 
  -1  -7   6       29.18       29.68      8.70 o 
   0  -7   6       37.08       46.45      9.07 o 
   1  -7   6       25.42       22.98      4.12 o 
   2  -7   6       12.65       14.02      4.86 o 
  -3  -6   6       27.41       28.64      9.01 o 
  -2  -6   6       28.29       29.06      8.19 o 
  -1  -6   6      655.27      652.10     23.43 o 
   0  -6   6      284.78      285.73     12.05 o 
   1  -6   6      597.25      573.79     21.78 o 
   2  -6   6      183.06      176.62     12.00 o 
  -2  -5   6       39.77       41.58      4.98 o 
  -1  -5   6      157.51      139.83      8.09 o 
   0  -5   6       98.06      100.84      6.40 o 
   1  -5   6       29.49       28.64      3.60 o 
   2  -5   6      123.67      134.70      9.91 o 
  -3  -4   6      169.88      156.43     11.45 o 
  -2  -4   6      324.94      282.50     15.20 o 
  -1  -4   6     1289.97     1333.82     42.92 o 
   0  -4   6      638.86      656.23     23.43 o 
   1  -4   6      788.57      831.02     27.76 o 
   2  -4   6      121.62      126.86      9.65 o 
  -4  -3   6        5.87        3.94      5.88 o 
  -3  -3   6       35.81       31.52      6.13 o 
  -2  -3   6        2.23        0.37      3.47 o 
  -1  -3   6       19.06       23.87      4.59 o 
   0  -3   6        4.32        4.26      2.15 o 
   1  -3   6       68.37       62.28      4.07 o 
   2  -3   6       54.52       51.27      5.98 o 
  -4  -2   6       15.96       14.09      6.23 o 
  -3  -2   6      546.23      533.03     25.28 o 
  -2  -2   6      271.73      257.65     13.90 o 
  -1  -2   6     3822.16     4154.89    161.60 o 
   0  -2   6     1836.76     1882.47     56.09 o 
   1  -2   6     2548.55     2544.75     75.66 o 
   2  -2   6      955.06      983.48     41.11 o 
  -4  -1   6        2.33        4.04      5.89 o 
  -3  -1   6       81.04       92.99      9.16 o 
  -2  -1   6       34.45       38.08      5.11 o 
  -1  -1   6      310.13      281.56     14.50 o 
   0  -1   6       74.65       61.59      3.89 o 
   1  -1   6      394.92      435.45     18.27 o 
   2  -1   6       62.77       58.02      6.01 o 
  -4   0   6      108.84      117.74     11.70 o 
  -3   0   6      497.49      484.24     23.76 o 
  -2   0   6      246.54      265.02      9.91 o 
  -1   0   6     2324.00     2514.86     73.97 o 
   0   0   6      438.95      412.61     13.85 o 
   1   0   6     1911.99     2072.77     61.75 o 
   2   0   6      327.66      278.94     10.84 o 
   3   0   6      566.61      484.73     28.93 o 
  -4   1   6        2.39        3.15      5.95 o 
  -3   1   6       12.95       11.69      3.78 o 
  -2   1   6       91.35       93.19      5.26 o 
  -1   1   6       34.58       40.16      3.11 o 
   0   1   6      569.93      529.76     17.30 o 
   1   1   6       99.20       92.01      4.97 o 
   2   1   6      113.92      103.81     11.11 o 
   3   1   6       13.01       16.49      7.25 o 
  -4   2   6       77.77       73.24      9.37 o 
  -3   2   6      983.31      965.57     31.40 o 
  -2   2   6      601.09      680.68     39.60 o 
  -1   2   6     2461.81     2591.06     76.36 o 
   0   2   6      974.15      949.93     29.47 o 
   1   2   6     1261.51     1257.63     39.18 o 
   2   2   6      132.07      119.46     12.45 o 
   3   2   6      192.61      168.15     15.69 o 
  -4   3   6        8.75        9.27      4.81 o 
  -3   3   6      231.22      231.51     10.79 o 
  -2   3   6       19.16       21.33      3.30 o 
  -1   3   6      128.40      126.24      5.95 o 
   0   3   6      107.68      115.74      5.58 o 
   1   3   6      162.82      154.42     13.29 o 
   2   3   6       38.32       37.34      8.34 o 
   3   3   6        7.13        9.38      8.28 o 
  -4   4   6       41.17       30.76      5.45 o 
  -3   4   6      531.97      557.60     20.15 o 
  -2   4   6      219.69      213.82      9.25 o 
  -1   4   6      755.79      709.35     22.52 o 
   0   4   6      490.96      519.96     26.34 o 
   1   4   6     1103.14     1193.20     56.92 o 
   2   4   6      211.05      216.55     17.55 o 
   3   4   6       87.14       80.18     12.71 o 
  -4   5   6        8.49       11.38      4.97 o 
  -3   5   6       16.22       21.72      4.48 o 
  -2   5   6        6.49       -5.09      5.94 o 
  -1   5   6       17.76       12.86      6.22 o 
   0   5   6       66.27       66.31      9.54 o 
   1   5   6       89.60       95.94     11.72 o 
   2   5   6       10.78       25.57      8.88 o 
  -3   6   6      330.64      317.44     22.54 o 
  -2   6   6      133.00      128.19     13.56 o 
  -1   6   6      382.02      359.54     22.21 o 
   0   6   6       99.24       92.38     11.44 o 
   1   6   6      139.33      157.88     15.61 o 
   2   6   6       17.33       30.22      9.66 o 
  -3   7   6       18.30       17.16      9.52 o 
  -2   7   6       23.33       16.32      8.51 o 
  -1   7   6       72.74       63.72     10.45 o 
   0   7   6       53.68       47.06     10.31 o 
   1   7   6       21.07       24.97      9.35 o 
  -2   8   6       60.08       58.91     11.91 o 
  -1   8   6      154.00      144.47     14.98 o 
   0   8   6       80.39       70.33     12.88 o 
   0  -9   7        0.03        3.80      9.20 o 
   1  -9   7       10.89        4.59      8.57 o 
  -1  -8   7       13.41       15.18      8.68 o 
   0  -8   7      146.49      173.85     17.28 o 
   1  -8   7      146.41      159.88     15.95 o 
   2  -8   7      128.59      138.40     10.82 o 
  -2  -7   7        8.27        9.68      7.73 o 
  -1  -7   7       28.35       25.81      8.58 o 
   0  -7   7       71.13       84.79      6.50 o 
   1  -7   7       36.10       34.79      4.80 o 
   2  -7   7       47.42       47.39      7.13 o 
  -2  -6   7      171.70      160.58     15.88 o 
  -1  -6   7      114.11      103.76      7.54 o 
   0  -6   7      428.16      429.77     17.63 o 
   1  -6   7      304.82      304.54     13.19 o 
   2  -6   7      135.54      137.56     10.43 o 
  -2  -5   7       33.02       25.88      7.38 o 
  -1  -5   7       25.37       22.84      4.42 o 
   0  -5   7        6.97       13.59      3.54 o 
   1  -5   7       27.95       28.48      5.53 o 
   2  -5   7        5.31        8.07      4.59 o 
  -3  -4   7       54.39       50.09      7.29 o 
  -2  -4   7      566.35      526.80     24.97 o 
  -1  -4   7      447.76      436.51     21.69 o 
   0  -4   7     1366.70     1334.35     42.16 o 
   1  -4   7      814.32      836.40     36.02 o 
   2  -4   7     1041.68     1014.27     44.16 o 
  -3  -3   7       12.56       11.50      5.38 o 
  -2  -3   7      155.55      136.22     10.05 o 
  -1  -3   7      115.13      104.56      8.75 o 
   0  -3   7       88.34       89.37      5.34 o 
   1  -3   7      173.77      182.15      7.64 o 
   2  -3   7       64.06       59.62      6.79 o 
  -4  -2   7       57.37       57.13      8.47 o 
  -3  -2   7      161.76      158.04     11.48 o 
  -2  -2   7     1094.82     1050.21     44.09 o 
  -1  -2   7      231.02      222.58     12.58 o 
   0  -2   7      878.05      857.48     26.75 o 
   1  -2   7      558.95      595.21     19.66 o 
   2  -2   7      718.29      714.81     31.37 o 
  -4  -1   7       17.09       18.74      6.72 o 
  -3  -1   7       48.70       47.10      7.19 o 
  -2  -1   7        7.89        8.91      3.93 o 
  -1  -1   7      149.79      153.68      6.48 o 
   0  -1   7      241.61      249.63      9.47 o 
   1  -1   7       31.02       30.15      3.33 o 
   2  -1   7       35.22       34.46      3.97 o 
  -4   0   7      137.29      145.25     12.90 o 
  -3   0   7      266.65      253.99     15.04 o 
  -2   0   7     1449.51     1477.23     44.86 o 
  -1   0   7     1384.83     1556.82     46.88 o 
   0   0   7     3395.78     3411.00    100.30 o 
   1   0   7      546.33      492.21     16.67 o 
   2   0   7      673.13      612.69     21.76 o 
   3   0   7       69.22       63.20      9.77 o 
  -4   1   7       20.94       26.37      7.64 o 
  -3   1   7       79.31       74.27      8.30 o 
  -2   1   7       61.27       61.69      4.53 o 
  -1   1   7      319.64      320.71     11.51 o 
   0   1   7      579.95      590.59     19.31 o 
   1   1   7      213.03      207.04      8.57 o 
   2   1   7       91.22       87.64     10.31 o 
   3   1   7       28.58       23.50      8.21 o 
  -4   2   7      168.66      167.41     13.64 o 
  -3   2   7       81.95       75.23      5.89 o 
  -2   2   7      961.70     1058.17     33.01 o 
  -1   2   7      467.26      489.36     16.37 o 
   0   2   7     1604.74     1630.12     49.37 o 
   1   2   7      696.62      701.44     22.34 o 
   2   2   7      499.10      496.73     29.40 o 
   3   2   7      128.22      117.37     14.36 o 
  -4   3   7       12.62       18.05      6.11 o 
  -3   3   7        7.70        3.67      3.41 o 
  -2   3   7      186.65      177.87      8.29 o 
  -1   3   7        2.89        4.68      2.30 o 
   0   3   7      121.71      128.78      6.36 o 
   1   3   7      219.14      234.13     16.59 o 
   2   3   7        7.35       12.62      7.02 o 
   3   3   7       49.98       48.36     10.99 o 
  -4   4   7      129.89      112.60      8.62 o 
  -3   4   7      165.29      179.68      9.54 o 
  -2   4   7     1104.31     1136.12     35.68 o 
  -1   4   7      349.75      327.65     19.93 o 
   0   4   7      884.35      872.85     44.72 o 
   1   4   7       26.45       45.56      8.76 o 
   2   4   7      113.84      116.99     13.78 o 
  -4   5   7       14.82       12.33      5.08 o 
  -3   5   7       59.65       59.93      6.01 o 
  -2   5   7       28.24       25.82      7.98 o 
  -1   5   7       81.83       75.77      9.76 o 
   0   5   7      123.98      121.59     12.86 o 
   1   5   7       64.98       85.03     11.96 o 
   2   5   7        2.90       -2.34      7.07 o 
  -3   6   7       68.07       79.71     12.84 o 
  -2   6   7      356.85      366.69     23.34 o 
  -1   6   7      246.13      238.99     17.88 o 
   0   6   7      571.26      568.01     33.91 o 
   1   6   7       75.83       75.69     12.15 o 
  -3   7   7        1.14        2.59      9.54 o 
  -2   7   7        5.03       11.28      8.47 o 
  -1   7   7       58.27       60.23     10.61 o 
   0   7   7       36.36       41.01     10.25 o 
   1   7   7       25.20       32.42     10.31 o 
  -2   8   7       80.63       77.57     12.85 o 
  -1   8   7       16.84       21.44      9.49 o 
  -1  -8   8       59.14       68.50     12.30 o 
   0  -8   8       84.40       91.46     13.11 o 
   2  -8   8       58.31       60.63      8.32 o 
  -2  -7   8       12.63       13.97      8.32 o 
  -1  -7   8        2.41        7.84      7.18 o 
   0  -7   8       46.67       40.08      5.21 o 
   1  -7   8       20.60       21.77      5.40 o 
   2  -7   8        4.72        4.84      5.09 o 
  -2  -6   8      165.77      152.68     15.05 o 
  -1  -6   8      111.97      113.00      8.17 o 
   0  -6   8      380.70      383.93     15.39 o 
   1  -6   8      426.95      403.06     20.49 o 
   2  -6   8      389.77      378.40     19.91 o 
  -3  -5   8       14.27       17.74      6.75 o 
  -2  -5   8       91.24       80.65      9.01 o 
  -1  -5   8       72.90       73.20      6.36 o 
   0  -5   8       71.14       69.12      5.75 o 
   1  -5   8       84.99       80.83      8.09 o 
   2  -5   8       27.93       25.98      5.91 o 
  -3  -4   8      120.68      111.22     10.61 o 
  -2  -4   8      255.12      230.54     14.38 o 
  -1  -4   8      469.45      499.92     24.57 o 
   0  -4   8      334.07      335.78     18.76 o 
   1  -4   8      434.27      435.45     20.53 o 
   2  -4   8      351.18      362.56     18.21 o 
  -3  -3   8       19.44       22.50      5.83 o 
  -2  -3   8      125.17      102.87      8.99 o 
  -1  -3   8       98.16      104.15      9.91 o 
   0  -3   8       59.70       66.78      4.84 o 
   1  -3   8       23.73       21.47      4.49 o 
   2  -3   8      147.85      131.19      9.61 o 
  -4  -2   8       73.82       72.65     10.19 o 
  -3  -2   8      153.75      126.35     10.48 o 
  -2  -2   8      796.29      776.98     34.02 o 
  -1  -2   8     1254.39     1220.82     51.00 o 
   0  -2   8     1404.11     1399.80     42.59 o 
   1  -2   8     1701.48     1695.45     51.69 o 
   2  -2   8      345.79      309.85     12.62 o 
  -4  -1   8       13.24        8.51      6.84 o 
  -3  -1   8       30.62       33.03      6.55 o 
  -2  -1   8      248.71      223.05     13.16 o 
  -1  -1   8       64.93       69.28      4.29 o 
   0  -1   8     1215.76     1304.56     40.07 o 
   1  -1   8       21.48       16.85      4.16 o 
   2  -1   8      176.25      168.90      8.40 o 
   3  -1   8        0.34        6.83      7.07 o 
  -4   0   8       51.03       53.69      9.18 o 
  -3   0   8      322.93      304.29     17.11 o 
  -2   0   8      271.79      267.56     14.59 o 
  -1   0   8      649.50      591.54     19.48 o 
   0   0   8     1386.29     1555.32     47.32 o 
   1   0   8     1250.06     1246.90     38.75 o 
   2   0   8      579.85      537.81     19.07 o 
   3   0   8      156.88      113.46     13.00 o 
  -4   1   8       12.69       16.84      7.05 o 
  -3   1   8       31.75       35.03      6.17 o 
  -2   1   8       13.98       14.02      3.13 o 
  -1   1   8      136.68      129.61      6.52 o 
   0   1   8      396.90      404.43     14.35 o 
   1   1   8       97.05       96.13      5.58 o 
   2   1   8       60.17       57.31      4.85 o 
   3   1   8       40.29       39.44      9.07 o 
  -4   2   8      178.34      187.03     14.57 o 
  -3   2   8      330.96      319.41     13.06 o 
  -2   2   8      505.62      523.99     18.02 o 
  -1   2   8     1894.77     2025.66     60.91 o 
   0   2   8      666.63      671.56     22.06 o 
   1   2   8      581.03      576.83     19.54 o 
   2   2   8       55.27       35.97      8.58 o 
   3   2   8       89.20       76.62     12.41 o 
  -4   3   8       44.08       51.86      8.58 o 
  -3   3   8       11.88       13.34      4.09 o 
  -2   3   8      184.16      174.81      9.02 o 
  -1   3   8       51.65       46.26      4.18 o 
   0   3   8      166.51      160.95     13.47 o 
   1   3   8       12.07       17.03      6.86 o 
   2   3   8       69.13       74.92     11.65 o 
   3   3   8        9.49        6.61      8.41 o 
  -4   4   8       45.37       41.26      7.73 o 
  -3   4   8      125.96      129.92      8.31 o 
  -2   4   8      229.20      225.25     16.46 o 
  -1   4   8     1276.87     1329.90     64.16 o 
   0   4   8      866.36      911.48     47.01 o 
   1   4   8      491.91      537.96     31.79 o 
   2   4   8      123.92      137.17     15.02 o 
  -3   5   8       18.99       25.80      9.38 o 
  -2   5   8       28.82       35.71      8.57 o 
  -1   5   8       11.31       14.87      7.14 o 
   0   5   8      204.32      166.66     14.68 o 
   1   5   8       18.79       15.99      8.17 o 
   2   5   8       81.39       90.92     13.67 o 
  -3   6   8       84.17       86.83     14.04 o 
  -2   6   8       40.78       38.30      9.49 o 
   0   6   8       68.75       63.45     11.01 o 
   1   6   8      137.25      150.71     16.14 o 
  -2   7   8       42.51       32.82      9.93 o 
  -1   7   8        2.01       -5.21      7.22 o 
   0   7   8       17.83       19.75      9.08 o 
  -1  -8   9       87.84      103.65     14.32 o 
   0  -8   9       41.84       46.31     10.73 o 
   1  -8   9      157.18      167.20     12.49 o 
   2  -8   9       84.73      111.71     11.26 o 
  -2  -7   9        8.82        9.47      7.73 o 
  -1  -7   9       49.61       46.17      9.24 o 
   0  -7   9       18.73       17.58      6.47 o 
   1  -7   9      147.49      143.36     11.29 o 
   2  -7   9        3.98        3.37      5.17 o 
  -2  -6   9       48.44       57.98      8.46 o 
  -1  -6   9      214.69      223.89     11.58 o 
   0  -6   9       45.69       52.32      6.86 o 
   1  -6   9      241.86      276.72     16.22 o 
   2  -6   9       66.56       75.60      8.51 o 
   3  -6   9      101.74       98.69      9.87 o 
  -3  -5   9       11.05       11.79      6.60 o 
  -2  -5   9       15.40        9.20      6.10 o 
  -1  -5   9       39.56       40.70      5.23 o 
   0  -5   9       58.83       59.37      6.26 o 
   1  -5   9       19.06       13.89      4.93 o 
   2  -5   9       30.71       23.06      5.78 o 
   3  -5   9        9.37       15.26      5.93 o 
  -3  -4   9      220.26      212.80     14.79 o 
  -2  -4   9      114.68      111.54     10.54 o 
  -1  -4   9      895.48      934.17     41.26 o 
   0  -4   9      848.56      893.60     29.97 o 
   2  -4   9      139.74      133.10     10.37 o 
   3  -4   9      145.38      117.98     10.55 o 
  -3  -3   9       39.85       40.47      7.52 o 
  -2  -3   9       54.67       55.37      7.58 o 
  -1  -3   9      351.23      381.81     20.40 o 
   0  -3   9      112.33      116.86      6.82 o 
   1  -3   9      218.80      192.55     12.08 o 
   2  -3   9        2.84        3.42      4.30 o 
  -3  -2   9      188.98      168.59     12.28 o 
  -2  -2   9      145.34      131.31     10.11 o 
  -1  -2   9      554.80      544.01     26.10 o 
   0  -2   9      805.44      711.24     66.48 o 
   1  -2   9     1031.90     1009.67     32.22 o 
   2  -2   9      563.52      515.11     18.66 o 
  -4  -1   9        9.18        9.32      6.89 o 
  -3  -1   9        0.89        4.92      5.38 o 
  -2  -1   9       86.81       75.82      7.80 o 
  -1  -1   9      107.35       98.08      5.55 o 
   0  -1   9       15.65       16.76      4.40 o 
   1  -1   9      492.56      518.02     18.08 o 
   2  -1   9       43.72       36.17      6.21 o 
   3  -1   9       61.90       53.67     10.22 o 
  -4   0   9      105.02      101.28     11.66 o 
  -3   0   9      434.64      423.93     22.23 o 
  -2   0   9      678.26      604.86     27.44 o 
  -1   0   9     1140.41     1147.61     35.81 o 
   0   0   9      410.85      398.46     14.48 o 
   1   0   9      960.32      962.02     30.75 o 
   2   0   9      129.22      111.09      6.96 o 
   3   0   9      118.07      106.17     13.06 o 
  -4   1   9        4.04       -1.64      6.18 o 
  -3   1   9       76.92       88.29      8.93 o 
  -2   1   9       55.50       55.12      4.62 o 
  -1   1   9      561.51      542.55     18.56 o 
   0   1   9       41.91       43.11      4.24 o 
   1   1   9       62.41       68.01      5.22 o 
   2   1   9       19.94       19.05      6.62 o 
   3   1   9       20.75       16.14      8.45 o 
  -4   2   9       81.22       80.13     10.05 o 
  -3   2   9      224.95      221.04     14.40 o 
  -2   2   9      396.49      367.96     21.32 o 
  -1   2   9      878.91      937.16     30.01 o 
   0   2   9     1488.90     1526.27     46.91 o 
   1   2   9      717.23      700.88     37.85 o 
   2   2   9      425.10      437.72     27.91 o 
   3   2   9      105.27       91.35     13.56 o 
  -4   3   9       27.46       26.92      7.93 o 
  -3   3   9        9.21        8.22      4.10 o 
  -2   3   9        4.32        5.48      3.16 o 
  -1   3   9      330.70      318.81     12.58 o 
   0   3   9       27.44       24.58      7.29 o 
   1   3   9       29.87       30.27      8.39 o 
   2   3   9       43.67       60.59     11.12 o 
  -3   4   9      110.40       97.63      7.62 o 
  -2   4   9      168.73      150.03      8.21 o 
  -1   4   9      306.87      306.55     20.07 o 
   0   4   9      310.35      349.35     22.96 o 
   1   4   9      171.67      183.64     16.73 o 
   2   4   9      217.18      252.47     20.93 o 
  -3   5   9        6.04       10.21      8.35 o 
  -2   5   9       11.27       10.39      7.33 o 
  -1   5   9      166.58      140.77     13.84 o 
   0   5   9       25.51       37.64      9.57 o 
   1   5   9       51.02       54.79     11.15 o 
  -3   6   9       62.53       69.53     12.71 o 
  -2   6   9      252.85      259.06     19.64 o 
  -1   6   9      157.78      163.76     15.74 o 
   0   6   9       82.24       90.24     13.03 o 
   1   6   9       99.52      105.44     14.99 o 
  -2   7   9        8.95        5.74      8.97 o 
  -1   7   9       55.07       46.45     11.15 o 
   0   7   9        5.49        2.08      8.46 o 
   1  -8  10       15.42       14.91      5.94 o 
  -1  -7  10        8.75        3.54      4.39 o 
   0  -7  10       19.49       31.05      6.89 o 
   1  -7  10        3.15       -2.48      4.77 o 
   2  -7  10       31.05       38.38      7.79 o 
  -2  -6  10      114.39      125.58      9.37 o 
  -1  -6  10      132.94      143.88      9.50 o 
   0  -6  10      517.71      536.34     20.35 o 
   1  -6  10      197.34      226.34     14.77 o 
   2  -6  10      199.36      191.88     14.34 o 
  -2  -5  10       62.02       67.46      9.42 o 
  -1  -5  10       38.40       43.78      5.53 o 
   0  -5  10      309.78      305.64     13.19 o 
   1  -5  10        9.20        2.70      4.61 o 
   2  -5  10       20.70       18.18      5.74 o 
   3  -5  10        1.67        4.21      5.71 o 
  -3  -4  10       26.81       23.29      7.16 o 
  -2  -4  10      226.48      231.31     15.13 o 
  -1  -4  10       14.08        9.31      5.59 o 
   0  -4  10      762.64      836.30     37.73 o 
   1  -4  10      393.57      371.09     19.06 o 
   2  -4  10      304.15      286.20     17.04 o 
   3  -4  10      157.34      138.86     11.28 o 
  -3  -3  10       20.49       18.66      6.75 o 
  -2  -3  10       60.94       65.77      8.52 o 
  -1  -3  10       18.65       15.77      6.34 o 
   0  -3  10       92.78      104.19      9.54 o 
   2  -3  10       67.75       59.88      7.22 o 
   3  -3  10       20.24       19.95      6.11 o 
  -3  -2  10      186.20      180.18     13.48 o 
  -2  -2  10      449.92      413.72     21.60 o 
  -1  -2  10      553.96      544.39     26.41 o 
   0  -2  10     1299.23     1279.60     39.87 o 
   1  -2  10       58.20       49.59      6.66 o 
   2  -2  10      245.05      232.69     10.86 o 
  -3  -1  10        7.86        3.78      5.33 o 
  -2  -1  10      102.18       99.06      9.10 o 
  -1  -1  10       34.85       37.96      6.72 o 
   0  -1  10       81.38       92.09      6.21 o 
   1  -1  10       94.93       85.94      5.95 o 
   2  -1  10       61.18       50.73      5.27 o 
   3  -1  10        7.64        3.41      7.33 o 
  -4   0  10       54.12       57.92      9.55 o 
  -3   0  10      108.13      116.08     10.84 o 
  -2   0  10      495.23      454.21     22.16 o 
  -1   0  10     1072.45     1102.21     34.86 o 
   0   0  10     1027.86     1003.39     32.17 o 
   1   0  10      513.35      519.19     18.52 o 
   2   0  10      441.44      413.99     15.99 o 
   3   0  10      164.15      137.14     14.94 o 
  -4   1  10        1.78        1.56      6.73 o 
  -3   1  10        4.54        6.08      5.06 o 
  -2   1  10       71.89       58.89      7.06 o 
  -1   1  10       72.04       74.79      5.61 o 
   0   1  10      328.03      334.38     13.03 o 
   1   1  10       14.71       18.04      3.62 o 
   2   1  10       83.29       75.29      6.08 o 
   3   1  10       12.19       11.71      8.41 o 
  -4   2  10       43.59       42.69      8.96 o 
  -3   2  10      119.74      120.00     10.49 o 
  -2   2  10      542.54      502.87     17.81 o 
  -1   2  10       61.11       57.42      6.28 o 
   0   2  10      604.34      610.28     21.03 o 
   1   2  10      268.70      301.07     20.81 o 
   2   2  10      221.99      221.04     18.84 o 
  -3   3  10        3.14        4.02      5.05 o 
  -2   3  10       43.08       43.24      5.65 o 
  -1   3  10       53.50       50.19      5.11 o 
   0   3  10      102.46      107.87     12.06 o 
   1   3  10       16.37       13.90      7.53 o 
   2   3  10       11.04       15.16      8.77 o 
  -3   4  10      182.12      190.61     10.47 o 
  -2   4  10      277.03      268.85     18.78 o 
  -1   4  10      402.75      390.72     24.08 o 
   0   4  10      274.56      251.32     19.14 o 
   1   4  10      199.57      227.60     19.37 o 
   2   4  10       90.70      106.20     14.81 o 
  -3   5  10        3.55        6.29      8.34 o 
  -2   5  10       30.35       28.84      8.49 o 
  -1   5  10       57.20       47.34      9.82 o 
   0   5  10       51.22       47.65     10.89 o 
   1   5  10       83.79      111.50     14.97 o 
  -2   6  10       95.63       99.48     13.24 o 
  -1   6  10      123.70      138.14     15.13 o 
   0   6  10       70.74       70.35     13.24 o 
  -1   7  10        2.05        3.86      8.76 o 
  -1  -7  11       46.50       48.96      6.59 o 
   0  -7  11       35.39       43.02      7.47 o 
   1  -7  11       23.64       22.87      6.62 o 
   2  -7  11       10.92       12.72      6.78 o 
  -2  -6  11        9.01       12.69      5.14 o 
  -1  -6  11       77.06       70.75      7.18 o 
   0  -6  11       97.21      107.69     10.71 o 
   1  -6  11      153.18      149.54     12.24 o 
   2  -6  11      118.59      132.28     11.63 o 
  -2  -5  11        2.56        9.08      6.88 o 
  -1  -5  11       42.87       49.04      5.85 o 
   0  -5  11        3.81        3.29      4.99 o 
   1  -5  11      195.50      212.46     14.36 o 
   2  -5  11       25.59       30.98      6.92 o 
  -3  -4  11       67.80       68.27     10.21 o 
  -2  -4  11      103.55      103.15     10.76 o 
  -1  -4  11      530.38      532.14     27.15 o 
   0  -4  11      214.59      251.95     15.77 o 
   1  -4  11      313.40      299.62     18.27 o 
   2  -4  11       53.58       50.74      7.50 o 
   3  -4  11       60.69       49.75      7.87 o 
  -3  -3  11       49.94       47.22      8.80 o 
  -2  -3  11       14.85        9.31      5.70 o 
  -1  -3  11       12.72       20.20      6.89 o 
   0  -3  11       59.46       61.43      7.87 o 
   1  -3  11       68.27       68.32      7.62 o 
   2  -3  11       42.84       42.01      7.22 o 
   3  -3  11        4.62        6.18      5.55 o 
  -3  -2  11      110.00      102.11     10.41 o 
  -2  -2  11       77.51       77.06      8.71 o 
  -1  -2  11      682.38      703.16     33.21 o 
   0  -2  11      743.02      736.03     24.49 o 
   1  -2  11      533.94      484.96     26.45 o 
   2  -2  11      171.65      166.83      9.25 o 
  -3  -1  11       51.89       49.29      8.12 o 
  -2  -1  11        3.71        4.84      4.90 o 
  -1  -1  11      111.17      112.10     10.49 o 
   0  -1  11      137.17      129.92      7.56 o 
   1  -1  11      137.44      145.23      7.88 o 
   2  -1  11      132.47      121.33      8.59 o 
   3  -1  11       24.17       20.97      8.70 o 
  -3   0  11      133.35      116.28     11.14 o 
  -2   0  11       98.65       89.17      8.99 o 
  -1   0  11      442.12      441.45     16.34 o 
   0   0  11      213.19      215.62     11.13 o 
   1   0  11      207.44      209.78      9.95 o 
   2   0  11      130.45      130.91      8.16 o 
   3   0  11       95.17       74.27     12.28 o 
  -3   1  11       39.66       39.20      7.45 o 
  -2   1  11      109.26       96.58      9.40 o 
  -1   1  11       18.68       23.16      4.63 o 
   0   1  11       75.75       69.56      5.69 o 
   1   1  11      230.40      237.69     10.70 o 
   2   1  11       22.16       19.44      8.19 o 
  -3   2  11      171.70      150.97     12.29 o 
  -2   2  11      305.37      278.42     11.75 o 
  -1   2  11      542.15      516.54     18.79 o 
   0   2  11      161.80      145.51      8.13 o 
   1   2  11      562.18      592.39     34.03 o 
   2   2  11       64.68       70.99     12.16 o 
  -3   3  11       43.83       43.34      7.63 o 
  -2   3  11       16.59       17.24      5.15 o 
  -1   3  11       54.57       63.09      9.35 o 
   0   3  11       81.84       91.90     11.54 o 
   1   3  11      157.66      173.62     16.48 o 
   2   3  11       61.57       67.51     12.72 o 
  -3   4  11      138.39      138.44      9.28 o 
  -2   4  11       77.50       86.69     11.38 o 
  -1   4  11      138.16      123.46     13.59 o 
   0   4  11      154.07      163.38     15.77 o 
   1   4  11      173.84      227.13     19.89 o 
  -3   5  11       19.41       12.69      8.57 o 
  -2   5  11       27.76       32.36      9.25 o 
  -1   5  11       48.25       46.11     10.11 o 
   0   5  11       19.10       11.82      8.86 o 
   1   5  11       23.82       20.62     10.32 o 
  -2   6  11       73.15       69.44     12.12 o 
  -1   6  11       74.30       73.14     12.51 o 
   0   6  11       78.84      102.45     15.08 o 
  -1  -7  12        1.24        5.49      7.31 o 
   0  -7  12       19.31       25.98      7.44 o 
   1  -7  12       19.65       23.78      6.63 o 
  -1  -6  12      119.07      129.12      9.33 o 
   0  -6  12       70.50       77.24      9.46 o 
   1  -6  12       76.02       89.10      9.80 o 
   2  -6  12       52.21       53.41      8.58 o 
  -2  -5  12       51.97       50.04      9.76 o 
  -1  -5  12       44.97       57.57      6.48 o 
   0  -5  12        9.41        5.65      6.08 o 
   1  -5  12       47.49       36.61      7.28 o 
   2  -5  12       22.45       24.78      7.18 o 
  -2  -4  12      109.72      116.87     11.72 o 
  -1  -4  12      169.70      200.27     15.13 o 
   0  -4  12      358.90      329.50     19.44 o 
   1  -4  12      141.02      122.11     10.84 o 
   2  -4  12      325.11      303.40     17.99 o 
  -3  -3  12       14.13        7.96      6.75 o 
  -2  -3  12       87.69       85.57     10.61 o 
  -1  -3  12       16.12       15.25      6.40 o 
   0  -3  12      144.36      150.54     12.01 o 
   1  -3  12       27.11       23.45      5.95 o 
   2  -3  12       46.48       43.64      7.52 o 
  -3  -2  12       58.01       62.32      9.19 o 
  -2  -2  12      367.93      344.58     19.74 o 
  -1  -2  12      147.14      169.11     13.65 o 
   0  -2  12      181.44      192.19     13.87 o 
   1  -2  12      118.36      111.72      7.16 o 
   2  -2  12      169.70      160.91      9.31 o 
  -3  -1  12       19.57       19.53      6.66 o 
  -2  -1  12       27.18       30.75      7.06 o 
  -1  -1  12      161.29      155.45     12.99 o 
   0  -1  12       54.55       52.47      5.15 o 
   1  -1  12        8.62       11.67      3.74 o 
   2  -1  12        7.43        8.57      4.14 o 
  -3   0  12       99.40       78.14      9.68 o 
  -2   0  12      414.12      397.51     21.20 o 
  -1   0  12      197.74      178.31     13.03 o 
   0   0  12      506.80      465.41     17.35 o 
   1   0  12      228.49      231.70     10.92 o 
   2   0  12      271.91      269.74     19.98 o 
  -3   1  12       11.00       11.37      5.96 o 
  -2   1  12      178.24      173.73     12.94 o 
  -1   1  12       88.77       86.41      6.72 o 
   0   1  12       92.85       94.87      7.26 o 
   1   1  12      192.99      190.05     12.26 o 
   2   1  12       57.31       47.37     10.39 o 
  -3   2  12       81.94       73.19      8.79 o 
  -2   2  12      159.05      152.33     11.90 o 
  -1   2  12      124.74      114.67      8.03 o 
   0   2  12      312.60      311.90     20.82 o 
   1   2  12       86.07       88.96     12.02 o 
   2   2  12      209.88      227.82     20.12 o 
  -3   3  12        9.40       10.19      5.98 o 
  -2   3  12       71.84       75.67      6.53 o 
  -1   3  12        2.26        3.48      6.24 o 
   0   3  12       22.81       28.51      8.65 o 
   1   3  12       17.16       20.29      8.37 o 
  -2   4  12      321.38      321.03     22.17 o 
  -1   4  12       26.41       32.32      9.09 o 
   0   4  12      233.63      255.51     20.29 o 
   1   4  12       27.50       38.52     11.29 o 
  -2   5  12       66.52       77.40     12.49 o 
  -1   5  12       28.60       17.52      9.04 o 
   0   5  12       45.22       50.58     11.40 o 
  -1  -6  13      102.20      114.12     12.50 o 
   0  -6  13       68.32       78.59      9.83 o 
   1  -6  13      107.28      124.77     12.08 o 
  -2  -5  13       14.73       17.33      8.29 o 
  -1  -5  13      115.34      111.65     12.34 o 
   0  -5  13       59.45       56.03      8.79 o 
   1  -5  13       10.75       10.49      6.34 o 
   2  -5  13       49.16       48.13      8.20 o 
  -2  -4  13      168.92      188.65     15.09 o 
  -1  -4  13      137.25      152.31     13.92 o 
   0  -4  13      101.44      122.47     12.02 o 
   1  -4  13       36.26       32.13      6.97 o 
   2  -4  13       40.33       32.94      7.68 o 
  -2  -3  13       17.21       18.88      7.18 o 
  -1  -3  13       53.45       48.63      9.02 o 
   0  -3  13       23.52       26.04      6.77 o 
   1  -3  13        0.26       -1.20      4.55 o 
   2  -3  13        2.28        0.72      5.35 o 
  -3  -2  13      112.39      108.60     11.74 o 
  -2  -2  13      176.26      166.57     13.56 o 
  -1  -2  13      617.38      606.58     30.40 o 
   0  -2  13      216.33      221.71     14.88 o 
   1  -2  13      402.38      395.20     15.69 o 
   2  -2  13      123.62      123.95      8.51 o 
  -3  -1  13       37.99       43.95      8.91 o 
  -2  -1  13       54.50       60.85      8.76 o 
  -1  -1  13      217.22      219.98     15.65 o 
   0  -1  13      158.26      153.45     12.44 o 
   1  -1  13       36.64       35.35      7.17 o 
   2  -1  13       53.60       57.77      6.35 o 
  -3   0  13      152.96      172.97     14.21 o 
  -2   0  13       99.14      111.61     10.81 o 
  -1   0  13      242.09      231.75     15.38 o 
   0   0  13       80.94       81.93      6.59 o 
   1   0  13      209.36      192.95     10.01 o 
   2   0  13       60.48       55.43      6.26 o 
  -3   1  13       10.46       11.16      6.64 o 
  -2   1  13        6.55        8.31      5.99 o 
  -1   1  13       71.81       76.49      9.18 o 
   0   1  13       43.25       41.52      5.25 o 
   1   1  13        2.50        0.00      6.46 o 
   2   1  13       80.82       83.17     13.22 o 
  -3   2  13      188.78      178.35     14.19 o 
  -2   2  13      123.34      118.69     11.38 o 
  -1   2  13      420.91      419.45     16.67 o 
   0   2  13      150.16      147.26     14.43 o 
   1   2  13       54.40       69.36     11.26 o 
  -1   3  13       94.42       86.25     11.90 o 
   0   3  13       60.36       56.44     10.59 o 
   1   3  13       19.16       17.55      8.87 o 
  -2   4  13       46.56       50.16     10.00 o 
  -1   4  13      263.83      267.37     20.34 o 
   0   4  13       58.88       71.62     12.35 o 
  -1   5  13        4.55        6.16      8.20 o 
   0  -6  14       56.75       69.20     10.41 o 
  -1  -5  14       29.79       26.58      8.06 o 
   0  -5  14       17.89        7.91      6.85 o 
   1  -5  14       17.04       10.89      6.10 o 
  -2  -4  14       92.58      109.09     12.46 o 
  -1  -4  14      171.45      180.76     15.37 o 
   0  -4  14      238.49      292.04     18.99 o 
   1  -4  14      221.42      224.99     15.70 o 
  -2  -3  14       70.16       62.60     10.50 o 
  -1  -3  14      105.52       99.95     11.63 o 
   0  -3  14       67.70       71.04      9.94 o 
   1  -3  14      119.52      115.76     10.61 o 
   2  -3  14       18.18       19.57      6.85 o 
  -2  -2  14       67.56       91.86     11.05 o 
  -1  -2  14       98.17       97.30     11.23 o 
   0  -2  14      169.73      181.03     14.23 o 
   1  -2  14       94.72       99.72     10.20 o 
   2  -2  14      102.32      108.16      8.26 o 
  -2  -1  14        5.64       -1.16      6.50 o 
  -1  -1  14       66.28       59.47      8.93 o 
   0  -1  14       10.80       13.35      6.57 o 
   1  -1  14       48.24       50.13      5.72 o 
   2  -1  14       13.12       13.05      4.92 o 
  -2   0  14      307.35      307.08     19.53 o 
  -1   0  14      147.29      154.01     13.45 o 
   0   0  14      297.45      323.37     13.89 o 
   1   0  14      104.65      106.41      7.91 o 
  -2   1  14       19.57       11.43      7.00 o 
  -1   1  14       85.20       79.47      9.93 o 
   0   1  14        3.21       -1.11      3.71 o 
   1   1  14       31.70       41.38      9.74 o 
  -2   2  14      132.73      146.16     13.22 o 
  -1   2  14      102.68      112.94     12.85 o 
   0   2  14      275.92      285.12     21.09 o 
   1   2  14      142.85      170.59     16.71 o 
  -1   3  14       35.02       37.87      9.16 o 
   0   3  14       28.48       35.89      9.66 o 
  -1   4  14       40.70       45.61     10.49 o 
   0  -5  15       65.29       71.50     10.65 o 
  -1  -4  15       27.50       28.66      8.69 o 
   0  -4  15       65.45       83.36     11.11 o 
   1  -4  15       62.73       63.93      9.59 o 
  -2  -3  15       30.82       26.69      9.03 o 
  -1  -3  15       21.73       17.89      7.98 o 
   0  -3  15       10.38       10.33      6.46 o 
   1  -3  15       20.75       13.29      6.30 o 
  -2  -2  15      189.76      225.27     17.38 o 
  -1  -2  15       48.81       46.57      9.48 o 
   0  -2  15      248.06      255.61     17.05 o 
   1  -2  15       45.09       49.17      8.21 o 
  -2  -1  15      136.43      137.45     13.72 o 
  -1  -1  15        8.57       12.12      7.47 o 
   0  -1  15       29.69       41.90      8.21 o 
   1  -1  15        4.71        5.86      4.25 o 
  -2   0  15       44.15       38.06      8.93 o 
  -1   0  15      139.82      131.31     12.99 o 
   0   0  15      127.20      122.13     11.51 o 
   1   0  15      176.71      202.36     11.07 o 
  -2   1  15       39.41       43.41      9.21 o 
  -1   1  15        8.86       15.36      7.17 o 
   0   1  15       43.63       51.75      9.18 o 
   1   1  15       23.91       17.03      8.36 o 
  -2   2  15       67.78       53.78      9.44 o 
   0   2  15       35.93       42.75      9.47 o 
  -1   3  15        2.38       11.45      8.31 o 
  -1  -3  16       74.81       64.96     10.75 o 
   0  -3  16        9.83        2.85      7.00 o 
  -1  -2  16      122.07      118.80     13.05 o 
   0  -2  16       56.50       51.42      9.37 o 
  -1  -1  16       37.71       46.21      9.52 o 
   0  -1  16       16.57        9.18      6.92 o 
  -1   0  16      143.09      139.93     13.68 o 
   0   0  16       18.86       29.99      7.90 o 
  -1   1  16       24.09       14.76      7.76 o 
                                                 
